# Supplementary material for: Metabolome Analysis of Constituents in Membrane Vesicles for Clostridium thermocellum Growth Stimulation
Source: Microorganisms. 2021 Mar 13;9(3):593. doi: 10.3390/microorganisms9030593 (PMC8002186; doi:10.3390/microorganisms9030593)
Supplement: Supplementary file 1 [file microorganisms-09-00593-s001.zip]

Archive with 19 entries (18 files):
- 210206 Supplementary file /
- 210206 Supplementary file /Table S1.xlsx
- __MACOSX/210206 Supplementary file /._Table S1.xlsx
- 210206 Supplementary file /Table S5.xlsx
- __MACOSX/210206 Supplementary file /._Table S5.xlsx
- 210206 Supplementary file /Table S4.xlsx
- __MACOSX/210206 Supplementary file /._Table S4.xlsx
- 210206 Supplementary file /Table S3.xlsx
- __MACOSX/210206 Supplementary file /._Table S3.xlsx
- 210206 Supplementary file /Fig.S3.pdf
- __MACOSX/210206 Supplementary file /._Fig.S3.pdf
- 210206 Supplementary file /Table S2.xlsx
- __MACOSX/210206 Supplementary file /._Table S2.xlsx
- 210206 Supplementary file /Fig.S2.pdf
- __MACOSX/210206 Supplementary file /._Fig.S2.pdf
- 210206 Supplementary file /210206 legends_for_supplemantal_data.docx
- __MACOSX/210206 Supplementary file /._210206 legends_for_supplemantal_data.docx
- 210206 Supplementary file /Fig.S1.pdf
- __MACOSX/210206 Supplementary file /._Fig.S1.pdf
