# Supplementary material for: Metabolome Analysis of Constituents in Membrane Vesicles for Clostridium thermocellum Growth Stimulation
Source: Microorganisms. 2021 Mar 13;9(3):593. doi: 10.3390/microorganisms9030593 (PMC8002186; doi:10.3390/microorganisms9030593)
Supplement: Supplementary file 1 [file microorganisms-09-00593-s001.zip › 210206 Supplementary file /Table S1.xlsx]

## Sheet: Table S1
Table S1. The genotypes of B. subtilis genome deletion mutants
strain	deleted region
MGB533	prophage6 (yoaV-yobO), prophage1 (ybbU-ybdE), prophage4 (yjcM-yjdJ), PBSX (ykdA-xlyA), prophage5 (ynxB-dut), prophage3 (ydiM-ydjC), spb (yodU-ypqP), pks (pksA-ymaC), skin (spolVCB-spolIIC), pps (ppsE-ppsA), prophage2 (ydcL-ydeJ), ydcL-ydeK-ydhU
MGB559	prophage6 (yoaV-yobO), prophage1 (ybbU-ybdE), prophage4 (yjcM-yjdJ), PBSX (ykdA-xlyA), prophage5 (ynxB-dut), prophage3 (ydiM-ydjC), spb (yodU-ypqP), pks (pksA-ymaC), skin (spolVCB-spolIIC), pps (ppsE-ppsA), prophage2 (ydcL-ydeJ), ydcL-ydeK-ydhU, yisB-yitD
MGB592	prophage6 (yoaV-yobO), prophage1 (ybbU-ybdE), prophage4 (yjcM-yjdJ), PBSX (ykdA-xlyA), prophage5 (ynxB-dut), prophage3 (ydiM-ydjC), spb (yodU-ypqP), pks (pksA-ymaC), skin (spolVCB-spolIIC), pps (ppsE-ppsA), prophage2 (ydcL-ydeJ), ydcL-ydeK-ydhU, yisB-yitD, yunA-yurT
MGB604	prophage6 (yoaV-yobO), prophage1 (ybbU-ybdE), prophage4 (yjcM-yjdJ), PBSX (ykdA-xlyA), prophage5 (ynxB-dut), prophage3 (ydiM-ydjC), spb (yodU-ypqP), pks (pksA-ymaC), skin (spolVCB-spolIIC), pps (ppsE-ppsA), prophage2 (ydcL-ydeJ), ydcL-ydeK-ydhU, yisB-yitD, yunA-yurT, cgeE-ypmQ
MGB625	prophage6 (yoaV-yobO), prophage1 (ybbU-ybdE), prophage4 (yjcM-yjdJ), PBSX (ykdA-xlyA), prophage5 (ynxB-dut), prophage3 (ydiM-ydjC), spb (yodU-ypqP), pks (pksA-ymaC), skin (spolVCB-spolIIC), pps (ppsE-ppsA), prophage2 (ydcL-ydeJ), ydcL-ydeK-ydhU, yisB-yitD, yunA-yurT, cgeE-ypmQ, yeeK-yesX
MGB723	prophage6 (yoaV-yobO), prophage1 (ybbU-ybdE), prophage4 (yjcM-yjdJ), PBSX (ykdA-xlyA), prophage5 (ynxB-dut), prophage3 (ydiM-ydjC), spb (yodU-ypqP), pks (pksA-ymaC), skin (spolVCB-spolIIC), pps (ppsE-ppsA), prophage2 (ydcL-ydeJ), ydcL-ydeK-ydhU, yisB-yitD, yunA-yurT, cgeE-ypmQ, yeeK-yesX, pdp-rocR
MGB773	prophage6 (yoaV-yobO), prophage1 (ybbU-ybdE), prophage4 (yjcM-yjdJ), PBSX (ykdA-xlyA), prophage5 (ynxB-dut), prophage3 (ydiM-ydjC), spb (yodU-ypqP), pks (pksA-ymaC), skin (spolVCB-spolIIC), pps (ppsE-ppsA), prophage2 (ydcL-ydeJ), ydcL-ydeK-ydhU, yisB-yitD, yunA-yurT, cgeE-ypmQ, yeeK-yesX, pdp-rocR, ycxB-sipU
MGB822	prophage6 (yoaV-yobO), prophage1 (ybbU-ybdE), prophage4 (yjcM-yjdJ), PBSX (ykdA-xlyA), prophage5 (ynxB-dut), prophage3 (ydiM-ydjC), spb (yodU-ypqP), pks (pksA-ymaC), skin (spolVCB-spolIIC), pps (ppsE-ppsA), prophage2 (ydcL-ydeJ), ydcL-ydeK-ydhU, yisB-yitD, yunA-yurT, cgeE-ypmQ, yeeK-yesX, pdp-rocR, ycxB-sipU, SKIN-Pro7 (spoIVCB-yraK)
MGB834	prophage6 (yoaV-yobO), prophage1 (ybbU-ybdE), prophage4 (yjcM-yjdJ), PBSX (ykdA-xlyA), prophage5 (ynxB-dut), prophage3 (ydiM-ydjC), spb (yodU-ypqP), pks (pksA-ymaC), skin (spolVCB-spolIIC), pps (ppsE-ppsA), prophage2 (ydcL-ydeJ), ydcL-ydeK-ydhU, yisB-yitD, yunA-yurT, cgeE-ypmQ, yeeK-yesX, pdp-rocR, ycxB-sipU, SKIN-Pro7 (spoIVCB-yraK), sbo-ywhH
MGB860	prophage6 (yoaV-yobO), prophage1 (ybbU-ybdE), prophage4 (yjcM-yjdJ), PBSX (ykdA-xlyA), prophage5 (ynxB-dut), prophage3 (ydiM-ydjC), spb (yodU-ypqP), pks (pksA-ymaC), skin (spolVCB-spolIIC), pps (ppsE-ppsA), prophage2 (ydcL-ydeJ), ydcL-ydeK-ydhU, yisB-yitD, yunA-yurT, cgeE-ypmQ, yeeK-yesX, pdp-rocR, ycxB-sipU, SKIN-Pro7 (spoIVCB-yraK), sbo-ywhH, yybP-yyaJ
MGB874	prophage6 (yoaV-yobO), prophage1 (ybbU-ybdE), prophage4 (yjcM-yjdJ), PBSX (ykdA-xlyA), prophage5 (ynxB-dut), prophage3 (ydiM-ydjC), spb (yodU-ypqP), pks (pksA-ymaC), skin (spolVCB-spolIIC), pps (ppsE-ppsA), prophage2 (ydcL-ydeJ), ydcL-ydeK-ydhU, yisB-yitD, yunA-yurT, cgeE-ypmQ, yeeK-yesX, pdp-rocR, ycxB-sipU, SKIN-Pro7 (spoIVCB-yraK), sbo-ywhH, yybP-yyaJ, yncM-fosB
