# Supplementary material for: Metabolome Analysis of Constituents in Membrane Vesicles for Clostridium thermocellum Growth Stimulation
Source: Microorganisms. 2021 Mar 13;9(3):593. doi: 10.3390/microorganisms9030593 (PMC8002186; doi:10.3390/microorganisms9030593)
Supplement: Supplementary file 1 [file microorganisms-09-00593-s001.zip › 210206 Supplementary file /Table S5.xlsx]

## Sheet: Table S5
Table S5. The structures of constituents detected by LC-MS/MS in this study.
Detected peak No.	Formula	m/z(Detected)	Exact Mass	Database	Database ID	Name
9	C11H14O4N4	267.109	266.102	UC2	C00017104	Carbocyclic inosine;Coaristeromycin;NSC 103529
	C11H14O4N4	267.109	266.102	UC2	C00018670	7-Deazaadenosine;Antibiotic XK 101-1;Sparsamycin A;Tubercidine;U 10071
12	C11H19N3O4	258.145	257.138	Pep1000		A2P1
14	C23H44O7N6	259.171	516.327	UC2	C00015393	IC 1202C;IC 202C
15	C17H31N2P1S3	391.146	390.139	EX-HR2
20	C15H20O1N5P1	318.148	317.141	EX-HR2
21	C12H15O3N	222.112	221.105	UC2	C00011199	4-(3-Indolyl)butane-1,2,3-triol
	C12H15O3N	222.112	221.105	UC2	HMDB0033701	Hydrocotarnine
	C12H15O3N	222.112	221.105	UC2	HMDB0014798	Metaxalone
	C12H15O3N	222.112	221.105	UC2	HMDB0031770	Carbofuran
	C12H15O3N	222.112	221.105	UC2	C00046491	Uncinine
	C12H15O3N	222.112	221.105	UC2	C00027151	N-Methylcorydaldine;N-Methyl-6,7-dimethoxytetrahydroisoquinol-1-one
22	C8H16O3N2	189.123	188.116	UC2	HMDB0028929	Leucyl-Glycine
	C8H16O3N2	189.123	188.116	UC2	HMDB0000759	Glycylleucine
	C8H16O3N2	189.123	188.116	UC2	HMDB0029120	Valyl-Alanine
	C8H16O3N2	189.123	188.116	UC2	HMDB0028907	Isoleucyl-Glycine
	C8H16O3N2	189.123	188.116	UC2	HMDB0000446	N-Alpha-acetyllysine
	C8H16O3N2	189.123	188.116	UC2	HMDB0028844	Glycyl-Isoleucine
	C8H16O3N2	189.123	188.116	UC2	HMDB0028700	Alanyl-Valine
	C8H16O3N2	189.123	188.116	UC2	HMDB0000206	N6-Acetyl-L-lysine
23	C9H13O5N3	244.093	243.086	UC2	HMDB0060478	gamma-Glutamyl-beta-cyanoalanine
	C9H13O5N3	244.093	243.086	UC2	C00042440	Cytidine
24	C9H16O2N4	213.135	212.127	EX-HR2
26	C5H11O2N3	146.092	145.085	UC2	HMDB0003464	4-Guanidinobutanoic acid
28	C4H5ON3	112.051	111.043	UC2	C00001498	Cytosine
31	C9H12O4N2	213.087	212.08	EX-HR2
32	C12H20O7N2	305.134	304.127	UC2	HMDB0038696	Deoxyfructosazine
	C12H20O7N2	305.134	304.127	UC2	HMDB0034894	2-(1,2,3,4-Tetrahydroxybutyl)-6-(2,3,4-trihydroxybutyl)pyrazine
	C12H20O7N2	305.134	304.127	UC2	C00028227	Dysiherbaine
	C12H20O7N2	305.134	304.127	UC2	HMDB0033909	2'-Deoxymugineic acid
34	C14H24O7N4	361.172	360.164	EX-HR2
35	C11H23O3N3	246.181	245.174	UC2	HMDB0029132	Valyl-Lysine
	C11H23O3N3	246.181	245.174	UC2	HMDB0028964	Lysyl-Valine
37	C14H28O5N4	333.213	332.206	EX-HR2
38	C10H14O7N5P	348.07	347.063	UC2	C00019356	dGMP;Deoxyguanosine 5'-phosphate
	C10H14O7N5P	348.07	347.063	UC2	C00019347	Adenosine monophosphate
	C10H14O7N5P	348.07	347.063	UC2	C00019350	3'-AMP
	C10H14O7N5P	348.07	347.063	UC2	HMDB0059594	2-hydroxy-dAMP
	C10H14O7N5P	348.07	347.063	UC2	C00050412	2'-AMP
39	C6H7O1N3S3	233.982	232.975	EX-HR2
40	C15H24O7N4	373.172	372.164	UC2	C00017766	Clavamycin F
41	C17H19N3	266.165	265.158	UC2	C00001694	Brevicolline
	C17H19N3	266.165	265.158	UC2	HMDB0014514	Mirtazapine
	C17H19N3	266.165	265.158	UC2	HMDB0015689	Antazoline
42	C12H4O3S1	228.995	227.988	EX-HR2
45	C9H14O5N2	231.098	230.09	UC2	HMDB0029756	(1R,2S,3R)-2-Acetyl-4(5)-(1,2,3,4-tetrahydroxybutyl)imidazole
	C9H14O5N2	231.098	230.09	UC2	HMDB0028761	Aspartyl-Proline
	C9H14O5N2	231.098	230.09	UC2	HMDB0039110	(2S,3'S)-alpha-Amino-2-carboxy-5-oxo-1-pyrrolidinebutanoic acid
	C9H14O5N2	231.098	230.09	UC2	HMDB0031701	1-(gamma-Glutamylamino)cyclopropanecarboxylic acid
	C9H14O5N2	231.098	230.09	UC2	HMDB0029013	Prolyl-Aspartate
47	C13H21O8N3	348.14	347.133	EX-HR2
48	C9H17O3N3	216.134	215.127	UC2	C00018848	Dopastin;NSC 252927
51	C21H44O7N2S4	565.21	564.203	EX-HR2
55	C8H16O3N4	217.13	216.122	UC2	HMDB0004620	N-a-Acetyl-L-arginine
56	C7H12O4N2S	221.059	220.052	UC2	HMDB0041942	N-Acetyl-S-(N-methylcarbamoyl)cysteine
57	C5H5ON5	152.057	151.049	UC2	C00050937	Isoguanine
	C5H5ON5	152.057	151.049	UC2	C00001501	Guanine
	C5H5ON5	152.057	151.049	UC2	C00043227	8-Oxoadenine
58	C5H10S2	135.03	134.022	UC2	HMDB0039790	Tetrahydro-2-methyl-3-thiophenethiol
	C5H10S2	135.03	134.022	UC2	HMDB0039789	Tetrahydro-2-methyl-2-thiophenethiol
	C5H10S2	135.03	134.022	UC2	HMDB0038974	3,3-Dimethyl-1,2-dithiolane
60	C5H4O2N4	153.041	152.033	UC2	HMDB0000786	Oxypurinol
	C5H4O2N4	153.041	152.033	UC2	HMDB0001182	6,8-Dihydroxypurine
	C5H4O2N4	153.041	152.033	UC2	C00019660	Xanthine
61	C5H5N5	136.062	135.054	UC2	C00001490	Adenine
62	C5H8O2N2	129.066	128.059	UC2	C00047097	Squamolone
63	C31H56N7P1S3	327.682	653.35	EX-HR2
64	C16H47O2N9S3	247.658	493.301	EX-HR2
68	C8H12O5N2	217.082	216.075	EX-HR2
70	C4H7O2N	102.055	101.048	UC2	C00029568	5-Hydroxypyrrolidin-2-one
	C4H7O2N	102.055	101.048	UC2	C00001343	(S)-2-Azetidinecarboxylic acid
	C4H7O2N	102.055	101.048	UC2	C00007566	1-Aminocyclopropane-1-carboxylate
	C4H7O2N	102.055	101.048	UC2	HMDB0029387	L-3-Aminodihydro-2(3H)-furanone
72	C8H8O3	153.055	152.047	UC2	HMDB0032604	2-Methoxybenzoic acid
	C8H8O3	153.055	152.047	UC2	HMDB0041283	1-(2-Furanyl)-1,3-butanedione
	C8H8O3	153.055	152.047	UC2	HMDB0032629	2',5'-Dihydroxyacetophenone
	C8H8O3	153.055	152.047	UC2	HMDB0137457	4-[(E)-2-hydroxyethenyl]benzene-1,2-diol
	C8H8O3	153.055	152.047	UC2	HMDB0029657	2,4'-Dihydroxyacetophenone
	C8H8O3	153.055	152.047	UC2	HMDB0029660	2',6'-Dihydroxyacetophenone
	C8H8O3	153.055	152.047	UC2	HMDB0032919	Ethyl 2-furanyl diketone
	C8H8O3	153.055	152.047	UC2	HMDB0000669	Ortho-Hydroxyphenylacetic acid
	C8H8O3	153.055	152.047	UC2	HMDB0060390	4-Hydroxyphenyl acetate
	C8H8O3	153.055	152.047	UC2	HMDB0032399	Methyl furfuracrylate
	C8H8O3	153.055	152.047	UC2	HMDB0125528	5-ethenylbenzene-1,2,3-triol
	C8H8O3	153.055	152.047	UC2	HMDB0003791	3,4-Dihydroxyphenylacetaldehyde
	C8H8O3	153.055	152.047	UC2	HMDB0000440	3-Hydroxyphenylacetic acid
	C8H8O3	153.055	152.047	UC2	HMDB0004815	4-Hydroxy-3-methylbenzoic acid
	C8H8O3	153.055	152.047	UC2	HMDB0029658	2',3'-Dihydroxyacetophenone
	C8H8O3	153.055	152.047	UC2	HMDB0033003	1-(5-Methyl-2-furanyl)-1,2-propanedione
	C8H8O3	153.055	152.047	UC2	HMDB0036907	2-Propenyl 2-furancarboxylate
	C8H8O3	153.055	152.047	UC2	HMDB0032606	3-Methoxybenzoic acid
	C8H8O3	153.055	152.047	UC2	HMDB0031609	Phenoxyacetic acid
	C8H8O3	153.055	152.047	UC2	HMDB0029662	3',5'-Dihydroxyacetophenone
79	C4H9NS	104.053	103.046	UC2	HMDB0031682	(ﾂｱ)-2-Methylthiazolidine
80	C9H19O4N3	234.145	233.138	UC2	HMDB0028960	Lysyl-Serine
	C9H19O4N3	234.145	233.138	UC2	HMDB0029447	Lysinoalanine
	C9H19O4N3	234.145	233.138	UC2	HMDB0029044	Seryllysine
81	C5H11O2NS	133.032	149.051	UC2	HMDB0014997	Penicillamine
82	C5H11O2NS	150.058	149.051	UC2	HMDB0014997	Penicillamine
	C5H11NO2S	150.058	149.051	Standard	KLCS0034	Methionine (dRT:0.01)
84	C17H32N1P1S3	378.151	377.143	EX-HR2
87	C13H39O11N7S3	566.194	565.187	EX-HR2
88	C8H10O4N2	199.071	198.064	UC2	C00001383	Mimosine
89	C22H19O4N	362.139	361.131	UC2	C00015955	0231A;Indole alkaloid 0231A
90	C5H9O2NS	148.043	147.035	UC2	HMDB0059611	Thiomorpholine 3-carboxylate
91	C4H4O2N2	113.035	112.027	UC2	C00018677	Acetylenedicarboxamide;Acetylene diamide;Aquamycin;Cellocidin;Lenamycin;NSC 38643;NSC 65381
	C4H4O2N2	113.035	112.027	UC2	C00001513	Uracil
92	C26H38O17	623.218	622.211	UC2	C00033400	Suffruticoside E
93	C9H17O3N5	244.14	243.133	EX-HR2
96	C9H11O8N2P	307.033	306.025	UC2	HMDB0011640	Uridine 2',3'-cyclic phosphate
98	C24H27O6N	426.191	425.184	UC2	C00016922	Antibiotic 106B;Nisamycin
	C24H27O6N	426.191	425.184	UC2	C00051534	Merredissine
100	C18H32O1N1P1S3	406.146	405.138	EX-HR2
101	C12H21N3O7	320.145	319.138	Pep1000		A1T1E1, V1S1D1
103	C16H22O6N6	395.167	394.16	EX-HR2
104	C24H35O2N1S1	402.246	401.239	EX-HR2
108	C9H17O2N5	228.146	227.138	EX-HR2
109	C12H23O2N5	270.192	269.185	EX-HR2
115	C6H6O2N2	139.05	138.043	UC2	HMDB0031338	5-Oxo-2(5H)-isoxazolepropanenitrile
	C6H6O2N2	139.05	138.043	UC2	HMDB0061680	2-Aminonicotinic acid
	C6H6O2N2	139.05	138.043	UC2	HMDB0062562	Urocanic acid
	C6H6O2N2	139.05	138.043	UC2	HMDB0002730	Nicotinamide N-oxide
116	C11H19O4N5	286.151	285.144	EX-HR2
118	C20H47O1N1S4	446.261	445.254	EX-HR2
119	C14H26O6N4	347.193	346.185	EX-HR2
120	C20H47O1N1S4	223.634	445.254	EX-HR2
121	C13H22N4O6	331.161	330.154	Pep1000		G2T1P1, G1A1S1P1, S1Q1P1, T1N1P1
122	C5H7N3	110.071	109.064	UC2	C00002024	Brunfelsamidine
125	C27H44O13	289.148	576.278	UC2	C00033985	Ixerisoside J
126	C24H29O8Cl	481.162	480.155	UC2	C00021465	Melledonal C
127	C6H12ON2	129.102	128.095	UC2	C00042856	Pipecolamide
128	C28H22O3N2	435.17	434.163	UC2	C00024698	Chrestifoline D
129	C6H5O2N	124.039	123.032	UC2	HMDB0041950	Nitrobenzene
	C6H5O2N	124.039	123.032	UC2	C00000208	Nicotinic acid
	C6H5O2N	124.039	123.032	UC2	C00002063	Picolinic acid
	C6H5O2N	124.039	123.032	UC2	HMDB0060665	Isonicotinic acid
	C6H5O2N	124.039	123.032	UC2	HMDB0031713	2-Hydroxy-4-imino-2,5-cyclohexadienone
131	C10H17O4N3	244.129	243.122	UC2	HMDB0029031	Prolyl-Gamma-glutamate
	C10H17O4N3	244.129	243.122	UC2	HMDB0029015	Prolyl-Glutamine
	C10H17O4N3	244.129	243.122	UC2	HMDB0028805	Glutaminylproline
132	C10H19O5N3	262.14	261.132	UC2	HMDB0002248	Gamma glutamyl ornithine
	C10H19O5N3	262.14	261.132	UC2	HMDB0028947	Lysyl-Aspartate
	C10H19O5N3	262.14	261.132	UC2	HMDB0004985	N6-beta-Aspartyllysine
	C10H19O5N3	262.14	261.132	UC2	HMDB0028758	Aspartyllysine
134	C18H44S4	195.124	388.233	EX-HR2
136	C5H4O4	129.018	128.011	UC2	HMDB0059784	5-Hydroxy-2-furoic acid
137	C23H9O2N2P1S1	409.02	408.012	EX-HR2
138	C7H10O1N2S3	216.992	233.996	EX-HR2
139	C7H10O1N2S3	235.003	233.996	EX-HR2
142	C14H25N5O6	360.188	359.18	Pep1000		G4[L|I]1, G3A1V1, G2V1Q1, G2[L|I]1N1, G1A4, G1A1V1N1, A3Q1, V1N1Q1, [L|I]1N2
143	C9H12O6N2	227.066	244.07	UC2	C00001508	Pseudouridine
	C9H12O6N2	227.066	244.07	UC2	C00019674	Uridine
144	C7H10O4N2	187.071	186.064	UC2	HMDB0061890	Pyroglutamylglycine
145	C10H15O5N3	258.108	257.101	UC2	HMDB0039229	Pyro-L-glutaminyl-L-glutamine
	C10H15O5N3	258.108	257.101	UC2	HMDB0000982	5-Methylcytidine
146	C10H12O5N2	241.082	240.075	UC2	HMDB0032559	(ﾂｱ)-2-(1-Methylpropyl)-4,6-dinitrophenol
147	C19H40O6S4	493.178	492.171	EX-HR2
150	C12H19O2NS2	274.093	273.086	UC2	C00002281	Brugine
151	C11H11O5N	238.071	237.064	UC2	HMDB0038942	Methyl 2,3-dihydro-3,5-dihydroxy-2-oxo-3-indoleacetic acid
	C11H11O5N	238.071	237.064	UC2	HMDB0034251	N-Benzoylaspartic acid
152	C26H38O17	623.218	622.211	UC2	C00033400	Suffruticoside E
155	C25H32O2S1	397.22	396.212	EX-HR2
156	C12H18O2N4	251.15	250.143	EX-HR2
157	C17H25O5N5	380.193	379.186	EX-HR2
158	C11H18O1N4	223.155	222.148	EX-HR2
159	C13H23N3O7	334.161	333.154	Pep1000		V1S1E1, V1T1D1, [L|I]1S1D1
160	C9H12O6N2	245.077	244.07	UC2	C00001508	Pseudouridine
	C9H12O6N2	245.077	244.07	UC2	C00019674	Uridine
161	C10H19O4N3	246.145	245.138	UC2	HMDB0028810	Glutaminylvaline
	C10H19O4N3	246.145	245.138	UC2	HMDB0028734	Asparaginyl-Isoleucine
	C10H19O4N3	246.145	245.138	UC2	HMDB0029141	Valyl-Gamma-glutamate
	C10H19O4N3	246.145	245.138	UC2	HMDB0029125	Valyl-Glutamine
	C10H19O4N3	246.145	245.138	UC2	HMDB0028735	Asparaginyl-Leucine
	C10H19O4N3	246.145	245.138	UC2	HMDB0028902	Isoleucyl-Asparagine
	C10H19O4N3	246.145	245.138	UC2	HMDB0028924	Leucyl-Asparagine
162	C6H6ON2	123.055	122.048	UC2	C00000209	Niacinamide
	C6H6ON2	123.055	122.048	UC2	HMDB0031861	2-Acetylpyrazine
165	C9H12N8P2S2	359.017	358.01	EX-HR2
167	C9H22O1P2S2	273.066	272.059	EX-HR2
168	C9H9ON3Cl2	246.02	245.012	UC2	HMDB0060555	4-Hydroxyclonidine
	C9H9ON3Cl2	246.02	245.012	UC2	HMDB0015153	Guanfacine
169	C7H13N3S3	236.034	235.027	EX-HR2
171	C16H15O10N3S	442.055	441.048	UC2	HMDB0060643	Tizoxanide glucuronide
172	C13H13O3P1S2	313.012	312.004	EX-HR2
173	C10H14O6N2	259.092	258.085	UC2	HMDB0000884	Ribothymidine
	C10H14O6N2	259.092	258.085	UC2	HMDB0004813	3-Methyluridine
	C10H14O6N2	259.092	258.085	UC2	C00018102	1-Methylpseudouridine;NSC 240023;U 50228
	C10H14O6N2	259.092	258.085	UC2	HMDB0002331	Imidazoleacetic acid riboside
174	C10H12O5N4S	301.06	300.053	UC2	HMDB0015544	Tazobactam
176	C18H10O4N2	319.071	318.064	UC2	C00017655	Prekinamycin
	C18H10O4N2	319.071	318.064	UC2	HMDB0004068	Melanin
177	C20H15N7S3	450.062	449.055	EX-HR2
178	C24H9N3	340.087	339.08	EX-HR2
179	C16H4O4N2	289.024	288.017	EX-HR2
180	C13H8O2N4S3	348.988	347.981	EX-HR2
181	C12H28O2S6	397.049	396.041	EX-HR2
183	C5H7O3N	130.05	129.043	UC2	HMDB0062585	Pyrroline hydroxycarboxylic acid
	C5H7O3N	130.05	129.043	UC2	C00007403	5-Oxoprolinate
	C5H7O3N	130.05	129.043	UC2	HMDB0002234	1-Pyrroline-4-hydroxy-2-carboxylate
	C5H7O3N	130.05	129.043	UC2	HMDB0001843	N-Acryloylglycine
	C5H7O3N	130.05	129.043	UC2	HMDB0061093	dimethadione
184	C7H6O2N4S3	274.973	273.965	EX-HR2
186	C15H16O1N2P2S2	367.025	366.018	EX-HR2
187	C14H7N10P1	347.067	346.059	EX-HR2
189	C16H11O2N	250.086	249.079	UC2	C00002152	Dubamine
	C16H11O2N	250.086	249.079	UC2	[1]C00024364	Anhydrolycorinium chloride;Deoxylycobetaine chloride; NSC 27069
190	C10H12N3P3S1	300.004	298.996	EX-HR2
191	C16H6N2	227.06	226.053	EX-HR2
193	C9H2O4N3P1	247.986	246.978	EX-HR2
194	C7H19O1N7P2S1	312.092	311.085	EX-HR2
196	C6H5N7S1	208.04	207.033	EX-HR2
197	C10H17O5N1P2S2	358.01	357.002	EX-HR2
199	C15H19O1N6P3	393.091	392.083	EX-HR2
200	C8H15O1N1P2S2	268.014	267.007	EX-HR2
201	C32H9O1P1	441.046	440.039	EX-HR2
202	C22H22O2N3F	380.177	379.17	UC2	HMDB0014593	Droperidol
203	C9H17O3N1P2S2	314.02	313.013	EX-HR2
204	C10H14O7N5P	348.07	347.063	UC2	C00019356	dGMP;Deoxyguanosine 5'-phosphate
	C10H14O7N5P	348.07	347.063	UC2	C00019347	Adenosine monophosphate
	C10H14O7N5P	348.07	347.063	UC2	C00019350	3'-AMP
	C10H14O7N5P	348.07	347.063	UC2	HMDB0059594	2-hydroxy-dAMP
	C10H14O7N5P	348.07	347.063	UC2	C00050412	2'-AMP
205	C22H30O4N7P1S1	520.189	519.182	EX-HR2
206	C8H11O3N	170.081	169.074	UC2	HMDB0001537	6-Hydroxydopamine
	C8H11O3N	170.081	169.074	UC2	HMDB0035178	6-Acetyl-2,3-dihydro-2-(hydroxymethyl)-4(1H)-pyridinone
207	C12H20O3N4	269.161	268.154	UC2	HMDB0028909	Isoleucyl-Histidine
	C12H20O3N4	269.161	268.154	UC2	HMDB0028888	Histidinyl-Isoleucine
	C12H20O3N4	269.161	268.154	UC2	HMDB0028889	Histidinyl-Leucine
	C12H20O3N4	269.161	268.154	UC2	HMDB0028931	Leucyl-Histidine
208	C15H24O7N4	373.172	372.164	UC2	C00017766	Clavamycin F
211	C6H9O3N	144.066	143.058	UC2	C00018434	(+)-SQ 26517;SQ 26517
	C6H9O3N	144.066	143.058	UC2	HMDB0014491	Trimethadione
	C6H9O3N	144.066	143.058	UC2	HMDB0061705	6-Oxopiperidine-2-carboxylic acid
	C6H9O3N	144.066	143.058	UC2	HMDB0061082	5-ethyl-5-methyl-2,4-oxazolidinedione
	C6H9O3N	144.066	143.058	UC2	HMDB0000894	Vinylacetylglycine
	C6H9O3N	144.066	143.058	UC2	C00051578	Methyl pyroglutamate
213	C6H11O4N	162.076	161.069	UC2	C00007393	Aminoadipic acid
	C6H11O4N	162.076	161.069	UC2	C00019570	Acetylhomoserine
216	C5H4ON4	137.046	136.039	UC2	C00001502	Hypoxanthine
	C5H4ON4	137.046	136.039	UC2	HMDB0014581	Allopurinol
	C5H4N4O	137.046	136.039	Standard	KLCS0449	Hypoxanthine (dRT:-0.05)
217	C6H7ON5	166.072	165.065	UC2	HMDB0000897	7-Methylguanine
	C6H7ON5	166.072	165.065	UC2	HMDB0006040	N2-Methylguanine
	C6H7ON5	166.072	165.065	UC2	HMDB0003282	1-Methylguanine
	C6H7ON5	166.072	165.065	UC2	HMDB0001566	3-Methylguanine
219	C4H9O3N	120.066	119.058	UC2	C00001394	L-Threonine
	C4H9O3N	120.066	119.058	UC2	C00001366	L-Homoserine
	C4H9O3N	120.066	119.058	UC2	HMDB0061148	Hydroxyethyl glycine
	C4H9O3N	120.066	119.058	UC2	HMDB0060587	Aminoethoxyacetic acid
	C4H9O3N	120.066	119.058	UC2	HMDB0061877	4-Amino-3-hydroxybutyrate
221	C11H18O5N2	259.129	258.122	UC2	HMDB0038614	gamma-L-Glutamyl-L-pipecolic acid
	C11H18O5N2	259.129	258.122	UC2	HMDB0038676	(2S,2'S)-Pyrosaccharopine
222	C13H22O4	243.159	242.152	UC2	C00035809	Annuionone F
	C13H22O4	243.159	242.152	UC2	HMDB0038736	(3S,5R,6R,7E)-3,5,6-Trihydroxy-7-megastigmen-9-one
	C13H22O4	243.159	242.152	UC2	C00000373	A factor
	C13H22O4	243.159	242.152	UC2	HMDB0030987	2-Carboxy-4-dodecanolide
	C13H22O4	243.159	242.152	UC2	C00011523	[1R-(1alpha,2beta,3beta)]-3-Hydroxy-2-(hydroxymethyl)-3-methyl-gamma-methylene-cyclopentanebutanoic acid methyl ester
223	C13H21O8N3	348.14	347.133	EX-HR2
224	C7H18O5N6	267.141	266.134	EX-HR2
226	C23H23O3N	362.175	361.168	UC2	C00042995	Severifoline
	C23H23O3N	362.175	361.168	UC2	C00024241	Buxifoliadine-D
	C23H23O3N	362.175	361.168	UC2	C00024752	Pyrayaquinone C
	C23H23O3N	362.175	361.168	UC2	C00028622	Murrayamine N
227	C9H18O4N2	219.134	218.127	UC2	HMDB0029043	Serylleucine
	C9H18O4N2	219.134	218.127	UC2	HMDB0028938	Leucyl-Serine
	C9H18O4N2	219.134	218.127	UC2	C00001544	Lysopine
	C9H18O4N2	219.134	218.127	UC2	HMDB0029137	Valyl-Threonine
	C9H18O4N2	219.134	218.127	UC2	HMDB0014515	Meprobamate
	C9H18O4N2	219.134	218.127	UC2	HMDB0041313	Pantothenamide
	C9H18O4N2	219.134	218.127	UC2	HMDB0029042	Serylisoleucine
	C9H18O4N2	219.134	218.127	UC2	HMDB0029074	Threoninyl-Valine
	C9H18O4N2	219.134	218.127	UC2	HMDB0028916	Isoleucyl-Serine
229	C21H39O3N4P3	489.231	488.224	EX-HR2
230	C9H15O4N3	230.114	229.106	UC2	HMDB0029012	Prolyl-Asparagine
	C9H15O4N3	230.114	229.106	UC2	HMDB0028739	Asparaginyl-Proline
231	C16H32O5N4	361.245	360.237	EX-HR2
232	C9H15O2N5	226.13	225.123	UC2	C00050366	Heteromine G
235	C10H12O6N5P	330.06	329.053	UC2	C00001497	Cyclic AMP
	C10H12O6N5P	330.06	329.053	UC2	HMDB0011616	Adenosine 2',3'-cyclic phosphate
236	C16H30O2N1P3	362.156	361.149	EX-HR2
237	C22H31O4N6P1S1	507.194	506.187	EX-HR2
240	C19H41O4N1S4	476.199	475.192	EX-HR2
241	C8H18O2S	179.11	178.103	UC2	HMDB0041608	Methional diethyl acetal
242	C13H23N3O7	334.161	333.154	Pep1000		V1S1E1, V1T1D1, [L|I]1S1D1
243	C9H16O5N2	233.113	232.106	UC2	HMDB0028873	Hydroxyprolyl-Threonine
	C9H16O5N2	233.113	232.106	UC2	HMDB0029123	Valyl-Aspartate
	C9H16O5N2	233.113	232.106	UC2	HMDB0028766	Aspartyl-Valine
	C9H16O5N2	233.113	232.106	UC2	HMDB0001199	N2-Succinyl-L-ornithine
	C9H16O5N2	233.113	232.106	UC2	HMDB0029062	Threoninyl-Hydroxyproline
	C9H16O5N2	233.113	232.106	UC2	HMDB0029393	4-(Glutamylamino) butanoate
244	C10H11O3N	194.081	193.074	UC2	HMDB0060758	4-Anilino-4-oxobutanoic acid
	C10H11O3N	194.081	193.074	UC2	C00001978	Gentiflavine
	C10H11O3N	194.081	193.074	UC2	C00002325	Cichorine
	C10H11O3N	194.081	193.074	UC2	C00029429	2-(2-Hydroxyethyl)-4-hydroxyisoindolin-1-one
	C10H11O3N	194.081	193.074	UC2	C00028032	Cerpegin
	C10H11O3N	194.081	193.074	UC2	HMDB0060366	3-Carbamoyl-2-phenylpropionaldehyde
	C10H11O3N	194.081	193.074	UC2	HMDB0032388	Methyl n-acetylanthranilate
	C10H11O3N	194.081	193.074	UC2	HMDB0060389	4-Hydroxy-5-phenyltetrahydro-1,3-oxazin-2-one
	C10H11O3N	194.081	193.074	UC2	C00027155	Northalifoline
	C10H11O3N	194.081	193.074	UC2	HMDB0011723	2-Methylhippuric acid
	C10H11O3N	194.081	193.074	UC2	HMDB0034250	Betamipron
	C10H11O3N	194.081	193.074	UC2	HMDB0013245	m-Methylhippuric acid
	C10H11O3N	194.081	193.074	UC2	HMDB0013292	p-Methylhippuric acid
	C10H11O3N	194.081	193.074	UC2	HMDB0000859	Methyl hippurate
	C10H11O3N	194.081	193.074	UC2	HMDB0000821	Phenylacetylglycine
245	C9H7N	130.065	129.058	UC2	C00026478	Quinoline
246	C11H12O3N2	221.092	220.085	UC2	HMDB0061174	p-Hydroxyl-ethotoin
	C11H12O3N2	221.092	220.085	UC2	C00001980	Jasminine
	C11H12O3N2	221.092	220.085	UC2	C00001371	5-Hydroxy-L-tryptophan
247	C10H10ON2	175.087	174.079	UC2	HMDB0006240	Demethylated antipyrine
	C10H10ON2	175.087	174.079	UC2	C00000108	1H-Indole-3-acetamide
	C10H10ON2	175.087	174.079	UC2	C00026234	2-Hydroxymethyl-4-methylquinazoline
	C10H10ON2	175.087	174.079	UC2	C00000110	Indole-3-acetaldoxime
	C10H10ON2	175.087	174.079	UC2	C00026242	Glomerin;,2-Dimethyl-4(1H)-quinazolone; 1,2-Dimethyl-4-oxoquinazoline
248	C9H10O1N10S1	307.083	306.076	EX-HR2
250	C4H4O3	101.023	100.016	UC2	C00034296	Succinic anhydride
251	C18H41O1N1S4	416.214	415.207	EX-HR2
252	C6H2O1N6S1	207.008	206.001	EX-HR2
253	C5H2N6S1	179.013	178.006	EX-HR2
256	C22H29O5N6P1S1	521.173	520.166	EX-HR2
257	C17H32O6N4	389.239	388.232	EX-HR2
258	C12H21O1N3	224.176	223.168	EX-HR2
259	C11H20O5N2	261.144	260.137	UC2	HMDB0028928	Leucyl-Glutamate
	C11H20O5N2	261.144	260.137	UC2	HMDB0028823	Glutamylleucine
	C11H20O5N2	261.144	260.137	UC2	HMDB0011171	gamma-Glutamylleucine
	C11H20O5N2	261.144	260.137	UC2	HMDB0028906	Isoleucyl-Glutamate
	C11H20O5N2	261.144	260.137	UC2	HMDB0011170	gamma-Glutamylisoleucine
	C11H20O5N2	261.144	260.137	UC2	HMDB0028822	Glutamylisoleucine
260	C11H20ON2	197.165	196.158	UC2	C00044745	Epiquinamide;(+)-Epiquinamide
261	C11H23O1N3	214.191	213.184	EX-HR2
263	C12H23O2N3	242.186	241.179	EX-HR2
264	C4H7O2N	102.055	101.048	UC2	C00029568	5-Hydroxypyrrolidin-2-one
	C4H7O2N	102.055	101.048	UC2	C00001343	(S)-2-Azetidinecarboxylic acid
	C4H7O2N	102.055	101.048	UC2	C00007566	1-Aminocyclopropane-1-carboxylate
	C4H7O2N	102.055	101.048	UC2	HMDB0029387	L-3-Aminodihydro-2(3H)-furanone
265	C5H9O4N	148.06	147.053	UC2	C00007459	O-Acetylserine
	C5H9O4N	148.06	147.053	UC2	HMDB0062183	N-lactoyl-Glycine
	C5H9O4N	148.06	147.053	UC2	HMDB0033550	3-(Carboxymethylamino)propanoic acid
	C5H9O4N	148.06	147.053	UC2	HMDB0002931	N-Acetylserine
	C5H9O4N	148.06	147.053	UC2	HMDB0006556	L-4-Hydroxyglutamate semialdehyde
	C5H9O4N	148.06	147.053	UC2	HMDB0002393	N-Methyl-D-aspartic acid
	C5H9O4N	148.06	147.053	UC2	C00019577	DL-Glutamate
266	C8H18O5	195.123	194.115	UC2	HMDB0094708	Tetraethylene glycol
267	C16H34O9	186.117	370.22	UC2	HMDB0094680	Octaethylene glycol
269	C6H13O2N	132.102	131.095	UC2	HMDB0029168	3-Aminocaproic acid
	C6H13O2N	132.102	131.095	UC2	C00036613	6-Deoxyfagomine
	C6H13O2N	132.102	131.095	UC2	[1]HMDB0013812	1-Nitrohexane
	C6H13O2N	132.102	131.095	UC2	C00001334	beta-Alaninebetaine
	C6H13O2N	132.102	131.095	UC2	HMDB0060650	N-(2-Hydroxyethyl)-morpholine
	C6H13O2N	132.102	131.095	UC2	C00001374	L-isoleucine
	C6H13O2N	132.102	131.095	UC2	HMDB0003640	Beta-Leucine
	C6H13O2N	132.102	131.095	UC2	HMDB0001901	Aminocaproic acid
	C6H13O2N	132.102	131.095	UC2	HMDB0061716	N-methylvaline
	C6H13O2N	132.102	131.095	UC2	C00001377	L-Leucine
	C6H13O2N	132.102	131.095	UC2	HMDB0001645	L-Norleucine
	C6H13NO2	132.102	131.095	Standard	KLCS0056	Isoleucine (dRT:-0.14)
	C6H13NO2	132.102	131.095	Standard	KLCS0008	Leucine (dRT:-0.65)
270	C6H12ON2	129.102	128.095	UC2	C00042856	Pipecolamide
272	C11H14O2N4	235.119	234.112	EX-HR2
273	C18H42O3S4	435.209	434.202	EX-HR2
274	C5H4O2N4	153.041	152.033	UC2	HMDB0000786	Oxypurinol
	C5H4O2N4	153.041	152.033	UC2	HMDB0001182	6,8-Dihydroxypurine
	C5H4O2N4	153.041	152.033	UC2	C00019660	Xanthine
275	C7H14O3N2	175.108	174.1	UC2	HMDB0029127	Valyl-Glycine
	C7H14O3N2	175.108	174.1	UC2	HMDB0094702	Gly-Norvaline
	C7H14O3N2	175.108	174.1	UC2	HMDB0028854	Glycyl-Valine
	C7H14O3N2	175.108	174.1	UC2	C00036870	Calystegine N1
	C7H14O3N2	175.108	174.1	UC2	HMDB0003357	N-Acetylornithine
	C7H14O3N2	175.108	174.1	UC2	C00030691	L-Theanine
277	C10H15O3N3	226.119	225.111	UC2	HMDB0062444	alpha-[3-[(Hydroxymethyl)nitrosoamino]propyl]-3-pyridinemethanol
	C10H15O3N3	226.119	225.111	UC2	HMDB0041953	Nnal-N-oxide
279	C10H18O5N2	247.129	246.122	UC2	HMDB0028925	Leucyl-Aspartate
	C10H18O5N2	247.129	246.122	UC2	HMDB0028903	Isoleucyl-Aspartate
	C10H18O5N2	247.129	246.122	UC2	HMDB0028757	Aspartyl-Leucine
	C10H18O5N2	247.129	246.122	UC2	HMDB0011172	gamma-Glutamylvaline
	C10H18O5N2	247.129	246.122	UC2	HMDB0028756	Aspartyl-Isoleucine
	C10H18O5N2	247.129	246.122	UC2	HMDB0011166	L-beta-aspartyl-L-leucine
	C10H18O5N2	247.129	246.122	UC2	HMDB0028832	Glutamylvaline
	C10H18O5N2	247.129	246.122	UC2	HMDB0029126	Valyl-Glutamate
280	C14H21O7N3	344.145	343.138	EX-HR2
281	C11H23O3N3	246.181	245.174	UC2	HMDB0029132	Valyl-Lysine
	C11H23O3N3	246.181	245.174	UC2	HMDB0028964	Lysyl-Valine
282	C14H24O7N4	361.172	360.164	EX-HR2
283	C2H4O2Cl2	130.966	129.959	UC2	HMDB0062193	2,2-dichloro-1,1-ethanediol
284	C7H6O2	123.044	122.037	UC2	HMDB0032918	3-(2-Furanyl)-2-propenal
	C7H6O2	123.044	122.037	UC2	C00031273	Salicylaldehyde
	C7H6O2	123.044	122.037	UC2	C00002657	4-Hydroxybenzaldehyde
	C7H6O2	123.044	122.037	UC2	C00023719	p-Toluquinone
	C7H6O2	123.044	122.037	UC2	C00000207	Benzoic acid
285	C8H7N	118.065	117.058	UC2	C00048326	Phenylacetonitrile
	C8H7N	118.065	117.058	UC2	C00001418	Indole
286	C8H9ON	119.049	135.068	UC2	C00007327	Phenylacetaldoxime
287	C9H11O3N	147.044	181.074	UC2	HMDB0060280	4,6,7-Trihydroxy-1,2,3,4-tetrahydroisoquinoline
	C9H11O3N	147.044	181.074	UC2	HMDB0001119	4-Hydroxy-4-(3-pyridyl)-butanoic acid
	C9H11O3N	147.044	181.074	UC2	HMDB0003831	Beta-Tyrosine
	C9H11O3N	147.044	181.074	UC2	HMDB0059720	Meta-Tyrosine
	C9H11O3N	147.044	181.074	UC2	HMDB0006050	o-Tyrosine
	C9H11O3N	147.044	181.074	UC2	HMDB0002184	L-Threo-3-Phenylserine
288	C8H9ON	136.076	135.068	UC2	C00007327	Phenylacetaldoxime
289	C8H8O2	137.06	136.052	UC2	C00002636	Anisaldehyde
	C8H8O2	137.06	136.052	UC2	C00040821	3'-Hydroxyacetophenone
	C8H8O2	137.06	136.052	UC2	C00000750	Phenylacetic acid
	C8H8O2	137.06	136.052	UC2	C00002698	Piceol;4'-Hydroxyacetophenone;p-Hydroxyacetophenone
	C8H8O2	137.06	136.052	UC2	C00034054	Methylbenzoate
	C8H8O2	137.06	136.052	UC2	C00050721	4-Methyl salicylaldehyde
290	C9H11O3N	182.081	181.074	UC2	HMDB0060280	4,6,7-Trihydroxy-1,2,3,4-tetrahydroisoquinoline
	C9H11O3N	182.081	181.074	UC2	HMDB0001119	4-Hydroxy-4-(3-pyridyl)-butanoic acid
	C9H11O3N	182.081	181.074	UC2	HMDB0003831	Beta-Tyrosine
	C9H11O3N	182.081	181.074	UC2	HMDB0059720	Meta-Tyrosine
	C9H11O3N	182.081	181.074	UC2	HMDB0006050	o-Tyrosine
	C9H11O3N	182.081	181.074	UC2	HMDB0002184	L-Threo-3-Phenylserine
	C9H11NO3	182.081	181.074	Standard	KLCS0063	Tyrosine (dRT:-0.18)
292	C7H6O	107.049	106.042	UC2	C00034452	Benzaldehyde
293	C9H11O3N	165.055	181.074	UC2	HMDB0060280	4,6,7-Trihydroxy-1,2,3,4-tetrahydroisoquinoline
	C9H11O3N	165.055	181.074	UC2	HMDB0001119	4-Hydroxy-4-(3-pyridyl)-butanoic acid
	C9H11O3N	165.055	181.074	UC2	HMDB0003831	Beta-Tyrosine
	C9H11O3N	165.055	181.074	UC2	HMDB0059720	Meta-Tyrosine
	C9H11O3N	165.055	181.074	UC2	HMDB0006050	o-Tyrosine
	C9H11O3N	165.055	181.074	UC2	HMDB0002184	L-Threo-3-Phenylserine
297	C14H26N4O4	315.203	314.195	Pep1000		A1K1P1
298	C11H16O2N4	237.135	236.127	EX-HR2
299	C13H38O2N9P3	223.625	445.236	EX-HR2
302	C4H9NS	104.053	103.046	UC2	HMDB0031682	(ﾂｱ)-2-Methylthiazolidine
303	C9H12O4N2	213.087	212.08	EX-HR2
304	C9H14O5N2	231.098	230.09	UC2	HMDB0029756	(1R,2S,3R)-2-Acetyl-4(5)-(1,2,3,4-tetrahydroxybutyl)imidazole
	C9H14O5N2	231.098	230.09	UC2	HMDB0028761	Aspartyl-Proline
	C9H14O5N2	231.098	230.09	UC2	HMDB0039110	(2S,3'S)-alpha-Amino-2-carboxy-5-oxo-1-pyrrolidinebutanoic acid
	C9H14O5N2	231.098	230.09	UC2	HMDB0031701	1-(gamma-Glutamylamino)cyclopropanecarboxylic acid
	C9H14O5N2	231.098	230.09	UC2	HMDB0029013	Prolyl-Aspartate
306	C13H38O2N9P3	446.243	445.236	EX-HR2
307	C9H16O5N2	233.113	232.106	UC2	HMDB0028873	Hydroxyprolyl-Threonine
	C9H16O5N2	233.113	232.106	UC2	HMDB0029123	Valyl-Aspartate
	C9H16O5N2	233.113	232.106	UC2	HMDB0028766	Aspartyl-Valine
	C9H16O5N2	233.113	232.106	UC2	HMDB0001199	N2-Succinyl-L-ornithine
	C9H16O5N2	233.113	232.106	UC2	HMDB0029062	Threoninyl-Hydroxyproline
	C9H16O5N2	233.113	232.106	UC2	HMDB0029393	4-(Glutamylamino) butanoate
308	C5H5ON5	152.057	151.049	UC2	C00050937	Isoguanine
	C5H5ON5	152.057	151.049	UC2	C00001501	Guanine
	C5H5ON5	152.057	151.049	UC2	C00043227	8-Oxoadenine
309	C10H12O7N5P	346.055	345.047	UC2	HMDB0011683	Molybdopterin precursor Z
	C10H12O7N5P	346.055	345.047	UC2	HMDB0011629	Guanosine 2',3'-cyclic phosphate
310	C15H27O7N3	362.192	361.185	EX-HR2
313	C24H30O8	447.201	446.194	UC2	C00036100	Cornutin F;(+)-Cornutin F
	C24H30O8	447.201	446.194	UC2	C00041082	Peperomin C;(+)-Peperomin C
	C24H30O8	447.201	446.194	UC2	HMDB0004483	Estrone glucuronide
	C24H30O8	447.201	446.194	UC2	C00029871	Caesalpinin D
	C24H30O8	447.201	446.194	UC2	HMDB0032728	Cubebininolide
	C24H30O8	447.201	446.194	UC2	C00035231	6-Acetylteucjaponin B
	C24H30O8	447.201	446.194	UC2	C00043252	Aglacin J
	C24H30O8	447.201	446.194	UC2	C00012953	[3aR-[3aalpha,4alpha(E),6beta,8alpha,8aalpha,9aalpha]]-6,8-bis(Acetyloxy)-2,3,3a,4,6,7,8,8a,9,9a-decahydro-5,8a-dimethyl-3-methylene-2-oxonaphtho[2,3-b]furan-4-yl ester 2-methyl-2-butenoic acid
	C24H30O8	447.201	446.194	UC2	C00031341	Secopenicillide A;(-)-Secopenicillide A
	C24H30O8	447.201	446.194	UC2	C00012313	Caleurticolide angelate
	C24H30O8	447.201	446.194	UC2	C00046221	Ochrocarpin F
	C24H30O8	447.201	446.194	UC2	C00042328	Caesalpinin G;(+)-Caesalpinin G
	C24H30O8	447.201	446.194	UC2	C00030489	Homosekikaic acid
	C24H30O8	447.201	446.194	UC2	C00033798	Effuside I
	C24H30O8	447.201	446.194	UC2	C00023534	Montanin C
	C24H30O8	447.201	446.194	UC2	C00031066	Platyphyllonol-5-O-beta-D-xylopyranoside
	C24H30O8	447.201	446.194	UC2	C00045157	16-Acetoxycoleon U 11-acetate
	C24H30O8	447.201	446.194	UC2	C00030574	Kadlongirin B
	C24H30O8	447.201	446.194	UC2	C00036095	Cornutin A
	C24H30O8	447.201	446.194	UC2	C00045341	Methyl pseudolarate B
	C24H30O8	447.201	446.194	UC2	C00031455	(+)-Yangambin
	C24H30O8	447.201	446.194	UC2	HMDB0035859	5'-O-Methylmelledonal
	C24H30O8	447.201	446.194	UC2	C00051483	Margaspidin
314	C31H48O8	549.342	548.335	UC2	C00041888	Stereonsteroid D;(-)-Stereonsteroid D
	C31H48O8	549.342	548.335	UC2	C00046869	Quadrangularic acid F;(+)-Quadrangularic acid F
316	C6H13O2N	132.102	131.095	UC2	HMDB0029168	3-Aminocaproic acid
	C6H13O2N	132.102	131.095	UC2	C00036613	6-Deoxyfagomine
	C6H13O2N	132.102	131.095	UC2	[1]HMDB0013812	1-Nitrohexane
	C6H13O2N	132.102	131.095	UC2	C00001334	beta-Alaninebetaine
	C6H13O2N	132.102	131.095	UC2	HMDB0060650	N-(2-Hydroxyethyl)-morpholine
	C6H13O2N	132.102	131.095	UC2	C00001374	L-isoleucine
	C6H13O2N	132.102	131.095	UC2	HMDB0003640	Beta-Leucine
	C6H13O2N	132.102	131.095	UC2	HMDB0001901	Aminocaproic acid
	C6H13O2N	132.102	131.095	UC2	HMDB0061716	N-methylvaline
	C6H13O2N	132.102	131.095	UC2	C00001377	L-Leucine
	C6H13O2N	132.102	131.095	UC2	HMDB0001645	L-Norleucine
	C6H13NO2	132.102	131.095	Standard	KLCS0056	Isoleucine (dRT:0.28)
	C6H13NO2	132.102	131.095	Standard	KLCS0008	Leucine (dRT:-0.24)
317	C18H37O2N5P2	418.25	417.242	EX-HR2
319	C8H9O5NS	232.027	231.02	UC2	HMDB0059994	Benzeneacetamide-4-O-sulphate
	C8H9O5NS	232.027	231.02	UC2	HMDB0059911	Paracetamol sulfate
320	C3H8OS	93.0369	92.0296	UC2	HMDB0032425	2-(Methylthio)ethanol
	C3H8OS	93.0369	92.0296	UC2	HMDB0030299	Cibulins
321	C13H23N3O7	334.161	333.154	Pep1000		V1S1E1, V1T1D1, [L|I]1S1D1
322	C8H12O4N2	183.076	200.08	UC2	C00018492	Alanylclavam;Clavalanine;Ro 22-5417
323	C10H18O5N2	247.129	246.122	UC2	HMDB0028925	Leucyl-Aspartate
	C10H18O5N2	247.129	246.122	UC2	HMDB0028903	Isoleucyl-Aspartate
	C10H18O5N2	247.129	246.122	UC2	HMDB0028757	Aspartyl-Leucine
	C10H18O5N2	247.129	246.122	UC2	HMDB0011172	gamma-Glutamylvaline
	C10H18O5N2	247.129	246.122	UC2	HMDB0028756	Aspartyl-Isoleucine
	C10H18O5N2	247.129	246.122	UC2	HMDB0011166	L-beta-aspartyl-L-leucine
	C10H18O5N2	247.129	246.122	UC2	HMDB0028832	Glutamylvaline
	C10H18O5N2	247.129	246.122	UC2	HMDB0029126	Valyl-Glutamate
324	C9H14O2N2	183.113	182.106	UC2	C00023615	N-Acetylnorloline
	C9H14O2N2	183.113	182.106	UC2	C00023610	N-Formylloline
325	C10H18O5N2	229.118	246.122	UC2	HMDB0028925	Leucyl-Aspartate
	C10H18O5N2	229.118	246.122	UC2	HMDB0028903	Isoleucyl-Aspartate
	C10H18O5N2	229.118	246.122	UC2	HMDB0028757	Aspartyl-Leucine
	C10H18O5N2	229.118	246.122	UC2	HMDB0011172	gamma-Glutamylvaline
	C10H18O5N2	229.118	246.122	UC2	HMDB0028756	Aspartyl-Isoleucine
	C10H18O5N2	229.118	246.122	UC2	HMDB0011166	L-beta-aspartyl-L-leucine
	C10H18O5N2	229.118	246.122	UC2	HMDB0028832	Glutamylvaline
	C10H18O5N2	229.118	246.122	UC2	HMDB0029126	Valyl-Glutamate
326	C10H14O6N2	259.092	258.085	UC2	HMDB0000884	Ribothymidine
	C10H14O6N2	259.092	258.085	UC2	HMDB0004813	3-Methyluridine
	C10H14O6N2	259.092	258.085	UC2	C00018102	1-Methylpseudouridine;NSC 240023;U 50228
	C10H14O6N2	259.092	258.085	UC2	HMDB0002331	Imidazoleacetic acid riboside
327	C10H14O6N2	241.082	258.085	UC2	HMDB0000884	Ribothymidine
	C10H14O6N2	241.082	258.085	UC2	HMDB0004813	3-Methyluridine
	C10H14O6N2	241.082	258.085	UC2	C00018102	1-Methylpseudouridine;NSC 240023;U 50228
	C10H14O6N2	241.082	258.085	UC2	HMDB0002331	Imidazoleacetic acid riboside
328	C6H7N5	150.077	149.07	UC2	HMDB0011600	3-Methyladenine
	C6H7N5	150.077	149.07	UC2	HMDB0002099	6-Methyladenine
	C6H7N5	150.077	149.07	UC2	HMDB0011614	7-Methyladenine
	C6H7N5	150.077	149.07	UC2	HMDB0011599	1-Methyladenine
329	C18H43O2N1S4	434.225	433.218	EX-HR2
330	C16H33O1N1P2S3	414.127	413.12	EX-HR2
331	C9H7ON	146.06	145.053	UC2	C00000112	1H-Indole-3-carboxaldehyde
	C9H7ON	146.06	145.053	UC2	C00044432	2-Quinolone
332	C11H12O4N2	237.087	236.08	UC2	C00007605	L-Formylkynurenine
333	C10H20O4N2	233.15	232.142	UC2	HMDB0029065	Threoninyl-Leucine
	C10H20O4N2	233.15	232.142	UC2	HMDB0028939	Leucyl-Threonine
	C10H20O4N2	233.15	232.142	UC2	HMDB0013075	Spermic acid 2
	C10H20O4N2	233.15	232.142	UC2	HMDB0029064	Threoninyl-Isoleucine
	C10H20O4N2	233.15	232.142	UC2	HMDB0028917	Isoleucyl-Threonine
334	C14H19O2N7	318.167	317.16	UC2	C00018729	Kikumycin B
335	C9H16O4N2	217.118	216.111	UC2	HMDB0029027	Prolyl-Threonine
	C9H16O4N2	217.118	216.111	UC2	HMDB0029069	Threoninyl-Proline
	C9H16O4N2	217.118	216.111	UC2	HMDB0038239	Sakacin P
336	C28H52O2N5P1S3	309.658	617.302	EX-HR2
339	C8H12O4N2	201.087	200.08	UC2	C00018492	Alanylclavam;Clavalanine;Ro 22-5417
340	C19H43O3N1S4	462.22	461.213	EX-HR2
341	C18H40O4S4	449.188	448.181	EX-HR2
342	C28H61O3N4P3S2	330.177	658.34	EX-HR2
343	C10H14O7N5P	348.07	347.063	UC2	C00019356	dGMP;Deoxyguanosine 5'-phosphate
	C10H14O7N5P	348.07	347.063	UC2	C00019347	Adenosine monophosphate
	C10H14O7N5P	348.07	347.063	UC2	C00019350	3'-AMP
	C10H14O7N5P	348.07	347.063	UC2	HMDB0059594	2-hydroxy-dAMP
	C10H14O7N5P	348.07	347.063	UC2	C00050412	2'-AMP
344	C11H20O2	185.154	184.146	UC2	C00029347	(Z)-3-Hexenyl isovalerate
	C11H20O2	185.154	184.146	UC2	HMDB0037185	Rhodinyl formate
	C11H20O2	185.154	184.146	UC2	C00048142	Speciosin H;(-)-Speciosin H
	C11H20O2	185.154	184.146	UC2	HMDB0032396	Methyl 2-decenoate
	C11H20O2	185.154	184.146	UC2	HMDB0032461	Pent-2-enyl hexanoate
	C11H20O2	185.154	184.146	UC2	HMDB0033724	Undecylenic acid
	C11H20O2	185.154	184.146	UC2	C00001329	gamma-Undecalactone
	C11H20O2	185.154	184.146	UC2	HMDB0031063	(Z)-3-Methyl-4-decenoic acid
	C11H20O2	185.154	184.146	UC2	HMDB0031272	Ethyl (E)-2-nonenoate
	C11H20O2	185.154	184.146	UC2	C00030482	Hexyl tiglate
	C11H20O2	185.154	184.146	UC2	HMDB0038273	2-Hexenyl valerate
	C11H20O2	185.154	184.146	UC2	HMDB0038278	cis-3-Hexenyl 3-methylbutanoate
	C11H20O2	185.154	184.146	UC2	HMDB0031406	Ethyl 3-cyclohexylpropionate
	C11H20O2	185.154	184.146	UC2	HMDB0031691	cis-3-Hexenyl pentanoate
	C11H20O2	185.154	184.146	UC2	HMDB0034429	Cyclohexyl pentanoate
	C11H20O2	185.154	184.146	UC2	HMDB0031843	2,3-Undecanedione
	C11H20O2	185.154	184.146	UC2	HMDB0038274	2-Hexenyl isovalerate
	C11H20O2	185.154	184.146	UC2	HMDB0031062	(Z)-3-Methyl-3-decenoic acid
	C11H20O2	185.154	184.146	UC2	HMDB0036784	6-Hexyltetrahydro-2H-pyran-2-one
	C11H20O2	185.154	184.146	UC2	HMDB0032404	6-Methyl-5-hepten-2-one propyleneglycol acetal
	C11H20O2	185.154	184.146	UC2	HMDB0034428	Cyclohexyl 3-methylbutanoate
	C11H20O2	185.154	184.146	UC2	HMDB0032489	Prenyl caproate
	C11H20O2	185.154	184.146	UC2	C00035691	Methyl citronellate
	C11H20O2	185.154	184.146	UC2	HMDB0040593	2-Propenyl octanoate
	C11H20O2	185.154	184.146	UC2	HMDB0037309	5-Hexyldihydro-4-methyl-2(3H)-furanone
	C11H20O2	185.154	184.146	UC2	HMDB0032308	(E)-3-Heptenyl 2-methylpropanoate
	C11H20O2	185.154	184.146	UC2	HMDB0032453	cis-3-Octenyl propionate
	C11H20O2	185.154	184.146	UC2	HMDB0037106	(x)-1-Nonen-3-yl acetate
	C11H20O2	185.154	184.146	UC2	C00035565	Citronellyl formate
	C11H20O2	185.154	184.146	UC2	HMDB0031087	trans-2-Hexyl-1-cyclopropaneacetic acid
	C11H20O2	185.154	184.146	UC2	HMDB0038906	5-Octenyl propanoate
	C11H20O2	185.154	184.146	UC2	HMDB0036140	5-Hexyldihydro-5-methyl-2(3H)-furanone
	C11H20O2	185.154	184.146	UC2	C00023640	Chokol G;3-(3-Hydroxy-2,3-dimethylcyclopentyl)but-3-en-1-ol;(-)-Chokol G
	C11H20O2	185.154	184.146	UC2	HMDB0032534	trans-2-Hexenyl 2-methylbutyrate
345	C29H37O1N1P2S2	542.186	541.179	EX-HR2
346	C14H23O8N3	362.156	361.149	EX-HR2
347	C5H10OS2	151.025	150.017	UC2	HMDB0038889	2-Methyl-2-(methyldithio)propanal
348	C14H26N4O6	347.193	346.185	Pep1000		G2[L|I]1T1, G1A1V1T1, G1A1[L|I]1S1, A2V1S1, A1E1K1, V1T1Q1, [L|I]1S1Q1, [L|I]1T1N1
349	C14H28N4S2	317.183	316.176	UC2	C00035329	Isophorene
350	C10H17O4N3	244.129	243.122	UC2	HMDB0029031	Prolyl-Gamma-glutamate
	C10H17O4N3	244.129	243.122	UC2	HMDB0029015	Prolyl-Glutamine
	C10H17O4N3	244.129	243.122	UC2	HMDB0028805	Glutaminylproline
351	C25H42O8	471.295	470.288	UC2	C00038980	Dendronpholide N;(-)-Dendronpholide N
352	C6H12ON2	129.102	128.095	UC2	C00042856	Pipecolamide
353	C10H14O4N2	227.103	226.095	UC2	C00007339	Porphobilinogen
	C10H14O4N2	227.103	226.095	UC2	HMDB0014336	Carbidopa
354	C29H42O3S1	236.15	470.285	EX-HR2
355	C11H21O2N3	228.171	227.163	EX-HR2
356	C21H35O6N5	454.266	453.259	EX-HR2
357	C16H28O3N4	325.223	324.216	EX-HR2
358	C16H31O3N5	342.25	341.243	EX-HR2
360	C8H9ON	136.076	135.068	UC2	C00007327	Phenylacetaldoxime
361	C8H12O3N2	185.092	184.085	UC2	C00018688	NSC 525602;Primocarcin
362	C9H22O1P2S2	273.066	272.059	EX-HR2
363	C12H13O2P1S2	285.017	284.009	EX-HR2
364	C10H18O3N2	215.139	214.132	UC2	HMDB0029135	Valyl-Proline
	C10H18O3N2	215.139	214.132	UC2	HMDB0029030	Prolyl-Valine
	C10H18O3N2	215.139	214.132	UC2	C00000757	Dethiobiotin
365	C13H16O	189.127	188.12	UC2	HMDB0031855	5-Methyl-2-phenyl-2-hexenal
	C13H16O	189.127	188.12	UC2	HMDB0059697	3-Buten-2-one 1-(2,3,6-trimethyl phenyl)
	C13H16O	189.127	188.12	UC2	HMDB0037292	2-Butyl-3-phenyl-2-propen-1-al
	C13H16O	189.127	188.12	UC2	HMDB0059683	1-H-Inden-1-one,2,3-dihydro-3,3,5,6-tetramethyl
366	C15H26N4O7	375.187	374.18	Pep1000		G2[L|I]1E1, G1A1V1E1, G1A1[L|I]1D1, G1T2P1, A2V1D1, A1S1T1P1, V1E1Q1, [L|I]1D1Q1, [L|I]1E1N1
367	C11H16O2N2	209.128	208.121	UC2	HMDB0060813	Descarbonyl-lacosamide
	C11H16O2N2	209.128	208.121	UC2	C00002355	Pilocarpine
368	C11H19O2N3	226.155	225.148	EX-HR2
369	C16H29N5O5	372.224	371.217	Pep1000		G1A1K1P1, Q1K1P1
370	C11H21O3N3	244.166	243.158	UC2	HMDB0028959	Lysyl-Proline
	C11H21O3N3	244.166	243.158	UC2	HMDB0029022	Prolyl-Lysine
372	C30H44O3S1	243.158	484.301	EX-HR2
373	C26H44O8	485.311	484.304	UC2	C00035872	Salvigreside A;(-)-Salvigreside A
	C26H44O8	485.311	484.304	UC2	C00017910	(+)-Pseudomonic acid C;Pseudomonic acid C
	C26H44O8	485.311	484.304	UC2	C00031723	Darutoside
	C26H44O8	485.311	484.304	UC2	HMDB0038539	Goshonoside F1
	C26H44O8	485.311	484.304	UC2	HMDB0038540	Goshonoside F2
	C26H44O8	485.311	484.304	UC2	C00040111	Pubeside B
	C26H44O8	485.311	484.304	UC2	C00036972	Cussoside A;(-)-Cussoside A
374	C9H15O4N3	230.114	229.106	UC2	HMDB0029012	Prolyl-Asparagine
	C9H15O4N3	230.114	229.106	UC2	HMDB0028739	Asparaginyl-Proline
375	C9H15O4N3	195.076	229.106	UC2	HMDB0029012	Prolyl-Asparagine
	C9H15O4N3	195.076	229.106	UC2	HMDB0028739	Asparaginyl-Proline
376	C11H12O3N2	203.082	220.085	UC2	HMDB0061174	p-Hydroxyl-ethotoin
	C11H12O3N2	203.082	220.085	UC2	C00001980	Jasminine
	C11H12O3N2	203.082	220.085	UC2	C00001371	5-Hydroxy-L-tryptophan
377	C11H12O3N2	221.092	220.085	UC2	HMDB0061174	p-Hydroxyl-ethotoin
	C11H12O3N2	221.092	220.085	UC2	C00001980	Jasminine
	C11H12O3N2	221.092	220.085	UC2	C00001371	5-Hydroxy-L-tryptophan
378	C10H10ON2	175.087	174.079	UC2	HMDB0006240	Demethylated antipyrine
	C10H10ON2	175.087	174.079	UC2	C00000108	1H-Indole-3-acetamide
	C10H10ON2	175.087	174.079	UC2	C00026234	2-Hydroxymethyl-4-methylquinazoline
	C10H10ON2	175.087	174.079	UC2	C00000110	Indole-3-acetaldoxime
	C10H10ON2	175.087	174.079	UC2	C00026242	Glomerin;,2-Dimethyl-4(1H)-quinazolone; 1,2-Dimethyl-4-oxoquinazoline
379	C9H15O4N3	212.103	229.106	UC2	HMDB0029012	Prolyl-Asparagine
	C9H15O4N3	212.103	229.106	UC2	HMDB0028739	Asparaginyl-Proline
380	C5H6O2N2	127.05	126.043	UC2	C00001511	Thymine
	C5H6O2N2	127.05	126.043	UC2	HMDB0002024	Imidazoleacetic acid
	C5H6O2N2	127.05	126.043	UC2	HMDB0029736	1H-Imidazole-1-acetic acid
381	C17H9ON3	272.082	271.075	UC2	C00026756	Sebastianine A
382	C9H18O3N2	203.139	202.132	UC2	HMDB0028690	Alanyl-Isoleucine
	C9H18O3N2	203.139	202.132	UC2	HMDB0028900	Isoleucyl-Alanine
	C9H18O3N2	203.139	202.132	UC2	HMDB0094713	N-Acetylisoputreanine
	C9H18O3N2	203.139	202.132	UC2	HMDB0028691	Alanyl-Leucine
	C9H18O3N2	203.139	202.132	UC2	HMDB0028922	Leucyl-Alanine
383	C11H12O4N2	237.087	236.08	UC2	C00007605	L-Formylkynurenine
384	C8H14O3N2	187.108	186.1	UC2	HMDB0028695	Alanyl-Proline
	C8H14O3N2	187.108	186.1	UC2	HMDB0029010	Prolyl-Alanine
385	C9H7ON	146.06	145.053	UC2	C00000112	1H-Indole-3-carboxaldehyde
	C9H7ON	146.06	145.053	UC2	C00044432	2-Quinolone
386	C11H20O5N2	261.144	260.137	UC2	HMDB0028928	Leucyl-Glutamate
	C11H20O5N2	261.144	260.137	UC2	HMDB0028823	Glutamylleucine
	C11H20O5N2	261.144	260.137	UC2	HMDB0011171	gamma-Glutamylleucine
	C11H20O5N2	261.144	260.137	UC2	HMDB0028906	Isoleucyl-Glutamate
	C11H20O5N2	261.144	260.137	UC2	HMDB0011170	gamma-Glutamylisoleucine
	C11H20O5N2	261.144	260.137	UC2	HMDB0028822	Glutamylisoleucine
388	C11H22O4N4	275.171	274.164	UC2	HMDB0028802	Glutaminyllysine
	C11H22O4N4	275.171	274.164	UC2	HMDB0028965	Lysyl-Gamma-glutamate
	C11H22O4N4	275.171	274.164	UC2	HMDB0028949	Lysyl-Glutamine
389	C14H25O6N3S	364.154	363.146	UC2	C00000779	delta-(L-a-Aminoadipyl)-L-cysteinyl-D-valine
390	C20H44O3N2S4	489.231	488.223	EX-HR2
391	C5H5ON5	152.057	151.049	UC2	C00050937	Isoguanine
	C5H5ON5	152.057	151.049	UC2	C00001501	Guanine
	C5H5ON5	152.057	151.049	UC2	C00043227	8-Oxoadenine
392	C9H14O3N2	199.108	198.1	UC2	HMDB0014606	Metharbital
	C9H14O3N2	199.108	198.1	UC2	C00028811	Pedatisectine D
393	C9H18O2	159.138	158.131	UC2	HMDB0034162	Pentyl butanoate
	C9H18O2	159.138	158.131	UC2	HMDB0030331	xi-2-Ethylheptanoic acid
	C9H18O2	159.138	158.131	UC2	HMDB0038040	2-Methylpropyl 3-methylbutanoate
	C9H18O2	159.138	158.131	UC2	HMDB0040295	Butyl pentanoate
	C9H18O2	159.138	158.131	UC2	HMDB0000798	Oenanthic ether
	C9H18O2	159.138	158.131	UC2	HMDB0038603	Octyl formate
	C9H18O2	159.138	158.131	UC2	C00030829	Pelargonic acid
	C9H18O2	159.138	158.131	UC2	C00051552	Methyl caprylate
	C9H18O2	159.138	158.131	UC2	HMDB0031557	4-Methyloctanoic acid
	C9H18O2	159.138	158.131	UC2	HMDB0037164	3-(Hydroxymethyl)-2-octanone
	C9H18O2	159.138	158.131	UC2	HMDB0036234	3-Methylbutyl 2-methylpropanoate
	C9H18O2	159.138	158.131	UC2	HMDB0040221	Isoamyl butyrate
	C9H18O2	159.138	158.131	UC2	HMDB0032454	3-Octyl formate
	C9H18O2	159.138	158.131	UC2	HMDB0032042	Butyl 3-methylbutanoate
	C9H18O2	159.138	158.131	UC2	HMDB0032406	5-Methylhexyl acetate
	C9H18O2	159.138	158.131	UC2	HMDB0039216	Butyl 2-methylbutanoate
	C9H18O2	159.138	158.131	UC2	HMDB0037143	1-Hydroxy-3-nonanone
	C9H18O2	159.138	158.131	UC2	HMDB0039219	1-Methylbutyl butanoate
	C9H18O2	159.138	158.131	UC2	HMDB0034606	Hexyl propionate
	C9H18O2	159.138	158.131	UC2	HMDB0059822	Ethyl 5-methylhexanoate
	C9H18O2	159.138	158.131	UC2	HMDB0032309	3-Heptyl acetate
	C9H18O2	159.138	158.131	UC2	HMDB0034165	Propyl hexanoate
	C9H18O2	159.138	158.131	UC2	HMDB0037288	4-Methyl-2-pentyl-1,3-dioxolane
	C9H18O2	159.138	158.131	UC2	HMDB0031480	Heptyl acetate
	C9H18O2	159.138	158.131	UC2	HMDB0040430	Isopropyl hexanoate
394	C10H13O4N5	268.104	267.097	UC2	HMDB0014638	Zidovudine
	C10H13O4N5	268.104	267.097	UC2	C00018714	8-Aza-9-deazaadenosine;Formycin;Formycin A;NSC 102811
	C10H13O4N5	268.104	267.097	UC2	HMDB0000085	Deoxyguanosine
	C10H13O4N5	268.104	267.097	UC2	C00007444	Adenosine
395	C11H15O4N5S	314.092	313.084	UC2	HMDB0033662	(S)-5'-Deoxy-5'-(methylsulfinyl)adenosine
396	C4H5ON3	112.051	111.043	UC2	C00001498	Cytosine
397	C15H25O8N3	376.171	375.164	EX-HR2
398	C12H21O6N3	304.15	303.143	UC2	C00016287	Nicotianamine
	C12H21O6N3	304.15	303.143	UC2	HMDB0039423	N5-Acetyl-N2-gamma-L-glutamyl-L-ornithine
399	C10H18O	155.143	154.136	UC2	C00010972	m-Menth-1-en-8-ol
	C10H18O	155.143	154.136	UC2	HMDB0037019	6,8-Epoxy-p-menthane
	C10H18O	155.143	154.136	UC2	HMDB0041034	(4Z,7Z)-4,7-Decadien-1-ol
	C10H18O	155.143	154.136	UC2	C00035537	beta-Isocyclolavandulol
	C10H18O	155.143	154.136	UC2	C00010933	p-Menth-1-en-9-ol
	C10H18O	155.143	154.136	UC2	C00048529	Sabinene hydrate
	C10H18O	155.143	154.136	UC2	C00010825	1,4-Cineole
	C10H18O	155.143	154.136	UC2	C00010368	(S)-Santolina alcohol;Santolina alcohol
	C10H18O	155.143	154.136	UC2	HMDB0032530	Thujyl alcohol
	C10H18O	155.143	154.136	UC2	C00010804	Campholenic alcohol
	C10H18O	155.143	154.136	UC2	C00029544	Terpinen-4-ol
	C10H18O	155.143	154.136	UC2	C00010940	cis-Isopulegone
	C10H18O	155.143	154.136	UC2	C00051691	Myrtanol
	C10H18O	155.143	154.136	UC2	C00029674	alpha-Terpineol
	C10H18O	155.143	154.136	UC2	C00010350	4,6-Dimethyl-4-octen-3-one;Manicone
	C10H18O	155.143	154.136	UC2	C00010936	p-Menth-4(8)-en-3-ol;(-)-cis-Pulegol
	C10H18O	155.143	154.136	UC2	C00048432	Borneol
	C10H18O	155.143	154.136	UC2	C00000855	Nerol
	C10H18O	155.143	154.136	UC2	C00034726	cis-Chrysanthemyl alcohol
	C10H18O	155.143	154.136	UC2	C00034575	Lavandulol
	C10H18O	155.143	154.136	UC2	C00035042	alpha-Linalool
	C10H18O	155.143	154.136	UC2	C00035823	Citronellal
	C10H18O	155.143	154.136	UC2	C00010934	p-Menth-3-en-1-ol
	C10H18O	155.143	154.136	UC2	C00010312	(+)-2,6-Dimethyloct-7-en-4-one;(S)-3,7-Dimethyl-1-octen-5-one
	C10H18O	155.143	154.136	UC2	HMDB0037133	Linaloyl oxide
	C10H18O	155.143	154.136	UC2	C00010371	Yomogi alcohol A;Yomogi alcohol;2,5,5-Trimethyl-3,6-heptadien-2-ol
	C10H18O	155.143	154.136	UC2	C00034888	Linalool
	C10H18O	155.143	154.136	UC2	HMDB0035955	(1R*,2S*,3S*,6S*)-2-Caranol
	C10H18O	155.143	154.136	UC2	HMDB0032118	2,6-Dimethyl-7-octen-3-one
	C10H18O	155.143	154.136	UC2	C00042393	4-Decenal
	C10H18O	155.143	154.136	UC2	C00035801	Fenchol
	C10H18O	155.143	154.136	UC2	C00010935	gamma-Terpineol
	C10H18O	155.143	154.136	UC2	C00010901	p-Menthan-2-one
	C10H18O	155.143	154.136	UC2	C00010300	[S-(Z)]-2,6-Dimethyl-4,7-octadien-2-ol
	C10H18O	155.143	154.136	UC2	C00029330	2-Decenal
	C10H18O	155.143	154.136	UC2	HMDB0036107	Myrcenol
	C10H18O	155.143	154.136	UC2	C00048331	beta-Terpineol
	C10H18O	155.143	154.136	UC2	HMDB0036196	(2E,4E)-2,4-Decadien-1-ol
	C10H18O	155.143	154.136	UC2	C00037333	Menthone
	C10H18O	155.143	154.136	UC2	C00030810	Neodihydrocarveol
	C10H18O	155.143	154.136	UC2	HMDB0059881	Ocimenol
	C10H18O	155.143	154.136	UC2	C00010929	1-Terpinen-5-ol
	C10H18O	155.143	154.136	UC2	HMDB0035954	(1R*,3R*,6S*)-3-Caranol
	C10H18O	155.143	154.136	UC2	C00010926	Piperitol
	C10H18O	155.143	154.136	UC2	C00010348	Ocimen quintoxide
	C10H18O	155.143	154.136	UC2	HMDB0059869	p-tert-Butylcyclohexanone
	C10H18O	155.143	154.136	UC2	C00011031	(-)-Pinocampheol
	C10H18O	155.143	154.136	UC2	C00010930	delta-Terpineol
	C10H18O	155.143	154.136	UC2	HMDB0031410	3-Decen-2-one
	C10H18O	155.143	154.136	UC2	C00010971	(R)-m-Menth-1(6)-en-8-ol
	C10H18O	155.143	154.136	UC2	C00000136	Eucalyptol
	C10H18O	155.143	154.136	UC2	C00010973	trans-m-Menth-8-en-1-ol
	C10H18O	155.143	154.136	UC2	HMDB0040448	2-(1-Methylpropyl)cyclohexanone
	C10H18O	155.143	154.136	UC2	HMDB0037161	2-Isopropyl-5-methyl-2-hexenal
	C10H18O	155.143	154.136	UC2	C00051723	p-cis-Menth-2-en-1-ol
	C10H18O	155.143	154.136	UC2	C00010468	Grandisol
	C10H18O	155.143	154.136	UC2	HMDB0034848	9-Decenal
	C10H18O	155.143	154.136	UC2	C00010373	(R)-3,3,6-Trimethyl-1,5-heptadien-4-ol;(+)-Artemisia alcohpl
	C10H18O	155.143	154.136	UC2	C00010939	Isopulegol
	C10H18O	155.143	154.136	UC2	HMDB0036097	Rose oxide
400	C14H26N4O6	347.193	346.185	Pep1000		G2[L|I]1T1, G1A1V1T1, G1A1[L|I]1S1, A2V1S1, A1E1K1, V1T1Q1, [L|I]1S1Q1, [L|I]1T1N1
402	C12H22O5N4	303.166	302.159	UC2	HMDB0013016	Neuromedin B (1-3)
403	C6H9O3N	144.066	143.058	UC2	C00018434	(+)-SQ 26517;SQ 26517
	C6H9O3N	144.066	143.058	UC2	HMDB0014491	Trimethadione
	C6H9O3N	144.066	143.058	UC2	HMDB0061705	6-Oxopiperidine-2-carboxylic acid
	C6H9O3N	144.066	143.058	UC2	HMDB0061082	5-ethyl-5-methyl-2,4-oxazolidinedione
	C6H9O3N	144.066	143.058	UC2	HMDB0000894	Vinylacetylglycine
	C6H9O3N	144.066	143.058	UC2	C00051578	Methyl pyroglutamate
404	C9H15O4N3	230.114	229.106	UC2	HMDB0029012	Prolyl-Asparagine
	C9H15O4N3	230.114	229.106	UC2	HMDB0028739	Asparaginyl-Proline
405	C11H12O5	225.076	224.068	UC2	C00044911	Massarigenin C;(-)-Massarigenin C
	C11H12O5	225.076	224.068	UC2	C00034688	Spiromassaritone;(+)-Spiromassaritone
	C11H12O5	225.076	224.068	UC2	C00050393	Plumbagic acid;(+)-Plumbagic acid
	C11H12O5	225.076	224.068	UC2	C00023994	Sepedonin
	C11H12O5	225.076	224.068	UC2	C00044316	Sparanone A;(-)-Sparanone A
	C11H12O5	225.076	224.068	UC2	C00044317	Sparanone B;(-)-Sparanone B
	C11H12O5	225.076	224.068	UC2	C00050395	Plumbolactone B
	C11H12O5	225.076	224.068	UC2	C00010842	Calaminthone
	C11H12O5	225.076	224.068	UC2	C00034327	Sinapic acid
	C11H12O5	225.076	224.068	UC2	C00047870	Eutypellin A;(+)-Eutypellin A
406	C21H37N2P1S3	445.193	444.186	EX-HR2
407	C7H10O2N2	155.082	154.074	UC2	C00011257	cyclo-L-Prolylglycine
408	C12H23O6N3	306.166	305.159	UC2	HMDB0039161	Syndesine
409	C9H18O3N2	203.139	202.132	UC2	HMDB0028690	Alanyl-Isoleucine
	C9H18O3N2	203.139	202.132	UC2	HMDB0028900	Isoleucyl-Alanine
	C9H18O3N2	203.139	202.132	UC2	HMDB0094713	N-Acetylisoputreanine
	C9H18O3N2	203.139	202.132	UC2	HMDB0028691	Alanyl-Leucine
	C9H18O3N2	203.139	202.132	UC2	HMDB0028922	Leucyl-Alanine
410	C9H16O3N2	201.123	200.116	EX-HR2
411	C11H20O5N2	261.144	260.137	UC2	HMDB0028928	Leucyl-Glutamate
	C11H20O5N2	261.144	260.137	UC2	HMDB0028823	Glutamylleucine
	C11H20O5N2	261.144	260.137	UC2	HMDB0011171	gamma-Glutamylleucine
	C11H20O5N2	261.144	260.137	UC2	HMDB0028906	Isoleucyl-Glutamate
	C11H20O5N2	261.144	260.137	UC2	HMDB0011170	gamma-Glutamylisoleucine
	C11H20O5N2	261.144	260.137	UC2	HMDB0028822	Glutamylisoleucine
413	C15H25N5O4	340.198	339.191	Pep1000		A1[L|I]1H1
414	C15H25N5O4	170.602	339.191	Pep1000		A1[L|I]1H1
415	C5H7N3	110.071	109.064	UC2	C00002024	Brunfelsamidine
416	C9H14O3N4	227.114	226.107	UC2	HMDB0028878	Histidinyl-Alanine
	C9H14O3N4	227.114	226.107	UC2	HMDB0028689	Alanyl-Histidine
	C9H14O3N4	227.114	226.107	UC2	HMDB0000033	Carnosine
417	C12H18O2N4	251.15	250.143	EX-HR2
418	C9H12O	137.096	136.089	UC2	HMDB0032029	2-Isopropylphenol
	C9H12O	137.096	136.089	UC2	C00035115	3-Phenyl-1-propanol
	C9H12O	137.096	136.089	UC2	HMDB0032624	2-Propylphenol
	C9H12O	137.096	136.089	UC2	HMDB0032441	Nona-2,4,6-trienal
	C9H12O	137.096	136.089	UC2	HMDB0031312	Benzyl ethyl ether
	C9H12O	137.096	136.089	UC2	HMDB0059896	6-Ethyl-o-cresol
	C9H12O	137.096	136.089	UC2	HMDB0031446	p-Isopropylphenol
	C9H12O	137.096	136.089	UC2	HMDB0038988	2-Ethyl-4-methylphenol
	C9H12O	137.096	136.089	UC2	HMDB0038985	3-Ethyl-5-methylphenol
	C9H12O	137.096	136.089	UC2	HMDB0031628	2-Phenyl-1-propanol
	C9H12O	137.096	136.089	UC2	HMDB0038986	3-Ethyl-4-methylphenol
	C9H12O	137.096	136.089	UC2	HMDB0032149	1-Methoxy-2,4-dimethylbenzene
	C9H12O	137.096	136.089	UC2	HMDB0032544	2,4,6-Trimethylphenol
	C9H12O	137.096	136.089	UC2	HMDB0031627	1-Phenyl-1-propanol
	C9H12O	137.096	136.089	UC2	HMDB0038987	2-Ethyl-5-methylphenol
	C9H12O	137.096	136.089	UC2	HMDB0032621	(2-Methoxyethyl)benzene
	C9H12O	137.096	136.089	UC2	HMDB0032625	4-Propylphenol
	C9H12O	137.096	136.089	UC2	HMDB0034378	(ﾂｱ)-1-(4-Methylphenyl)ethanol
	C9H12O	137.096	136.089	UC2	HMDB0039782	2-(1-Pentenyl)furan
	C9H12O	137.096	136.089	UC2	HMDB0029667	2,3,6-Trimethylphenol
	C9H12O	137.096	136.089	UC2	HMDB0038984	4-Ethyl-2-methylphenol
	C9H12O	137.096	136.089	UC2	HMDB0125105	1-ethyl-3-methoxybenzene
419	C16H26N4O5	355.198	354.19	Pep1000		A2P2
420	C15H21O3N3	292.166	291.158	UC2	C00001726	Eseridine
421	C5H5ON5	152.057	151.049	UC2	C00050937	Isoguanine
	C5H5ON5	152.057	151.049	UC2	C00001501	Guanine
	C5H5ON5	152.057	151.049	UC2	C00043227	8-Oxoadenine
422	C20H18O3N2	335.139	334.132	UC2	C00028695	NK 372135C
	C20H18O3N2	335.139	334.132	UC2	C00028736	Nothapodytine A
423	C9H15O3N3	214.119	213.111	EX-HR2
424	C9H12O3N2	197.092	196.085	UC2	HMDB0037688	5-Nitro-2-propoxyaniline
	C9H12O3N2	197.092	196.085	UC2	HMDB0032852	2-(Ethylamino)-4,5-dihydroxybenzamide
425	C11H21O2N3	228.171	227.163	EX-HR2
426	C15H19O2N2P1S2	355.07	354.063	EX-HR2
427	C20H43O4N1S4	490.215	489.207	EX-HR2
428	C14H24O7N4	361.172	360.164	EX-HR2
429	C3H8OS	93.0369	92.0296	UC2	HMDB0032425	2-(Methylthio)ethanol
	C3H8OS	93.0369	92.0296	UC2	HMDB0030299	Cibulins
430	C21H19O4N	350.139	349.131	UC2	C00027345	Dihydronitidine
	C21H19O4N	350.139	349.131	UC2	[1]C00001857	Fagaronine
	C21H19O4N	350.139	349.131	UC2	C00024641	Dihydrochelerythrine;12,13-Dihydrochelerythrine
433	C14H19O2N7	318.167	317.16	UC2	C00018729	Kikumycin B
435	C16H28N4O7	389.203	388.196	Pep1000		G1A1[L|I]1E1, G1V2D1, A2V1E1, A2[L|I]1D1, A1T2P1, V1S2P1, [L|I]1E1Q1
437	C12H16O5N2	269.113	268.106	UC2	C00044658	Corynecin II
438	C9H12O4N2	213.087	212.08	EX-HR2
440	C9H16O3N2	201.123	200.116	EX-HR2
442	C26H40O13	561.254	560.247	UC2	C00029958	Cichorioside L
443	C16H30N4O4S1	375.206	374.199	Pep1000		K1M1P1
444	C12H13ON	188.107	187.1	UC2	HMDB0040012	2,3-Dihydro-5-(5-methyl-2-furanyl)-1H-pyrrolizine
446	C28H24O2N2	421.191	420.184	UC2	C00024726	Murrastifoline A
	C28H24O2N2	421.191	420.184	UC2	C00024688	Bismurrayafoline A
	C28H24O2N2	421.191	420.184	UC2	C00024695	Chrestifoline A
	C28H24O2N2	421.191	420.184	UC2	C00027000	Murrastifoline F
447	C10H12O6N5P	330.06	329.053	UC2	C00001497	Cyclic AMP
	C10H12O6N5P	330.06	329.053	UC2	HMDB0011616	Adenosine 2',3'-cyclic phosphate
	C10H12N5O6P	330.06	329.053	Standard	KLCS0436	Cyclic-AMP (dRT:1.09)
448	C22H32O2N7P1S1	490.215	489.208	EX-HR2
449	C15H28N4O5	345.213	344.206	Pep1000		G2V1[L|I]1, G1A1V2, A3[L|I]1, V2Q1, V1[L|I]1N1, T1K1P1
450	C15H25O5N	300.181	299.173	UC2	C00042748	Indicine
	C15H25O5N	300.181	299.173	UC2	C00002095	Isolycopsamine
451	C15H23O6N	314.16	313.153	UC2	C00047353	Sesbanimide C
452	C14H25O5N3	316.187	315.179	EX-HR2
453	C16H30O6N6	403.23	402.223	EX-HR2
454	C34H47O12N	331.662	661.31	UC2	C00001610	Aconifine
455	C16H27O16N3S1	550.118	549.111	EX-HR2
457	C32H48O5N2S1	287.171	572.328	EX-HR2
458	C8H6O	119.049	118.042	UC2	HMDB0030968	2,4,6-Octatriyn-1-ol
	C8H6O	119.049	118.042	UC2	HMDB0032929	Benzofuran
	C8H6O	119.049	118.042	UC2	HMDB0038998	3,5,7-Octatriyn-1-ol
	C8H6O	119.049	118.042	UC2	HMDB0040549	xi-2,3-Octadiene-5,7-diyn-1-ol
459	C11H14O3N2	223.108	222.1	UC2	HMDB0028995	Phenylalanyl-Glycine
	C11H14O3N2	223.108	222.1	UC2	HMDB0028848	Glycyl-Phenylalanine
460	C14H19N3O6	326.135	325.127	Pep1000		G1S1Y1
461	C8H9ON	136.076	135.068	UC2	C00007327	Phenylacetaldoxime
462	C11H14O4N2	239.103	238.095	UC2	HMDB0028853	Glycyltyrosine
	C11H14O4N2	239.103	238.095	UC2	HMDB0040988	Falimint
	C11H14O4N2	239.103	238.095	UC2	HMDB0029451	gamma-Glutaminyl-4-hydroxybenzene
	C11H14O4N2	239.103	238.095	UC2	HMDB0015084	Felbamate
	C11H14O4N2	239.103	238.095	UC2	HMDB0029105	Tyrosyl-Glycine
463	C16H44O1N10P4	259.14	516.265	EX-HR2
464	C10H12O2N2	193.097	192.09	UC2	HMDB0001390	Hydroxycotinine
	C10H12O2N2	193.097	192.09	UC2	HMDB0001411	Cotinine N-oxide
	C10H12O2N2	193.097	192.09	UC2	C00007787	3-Hydroxy-11-norcytisine
	C10H12O2N2	193.097	192.09	UC2	HMDB0001004	Oxoamide
	C10H12O2N2	193.097	192.09	UC2	HMDB0001427	5'-Hydroxycotinine
	C10H12O2N2	193.097	192.09	UC2	C00001960	Acanthicifoline
	C10H12O2N2	193.097	192.09	UC2	HMDB0001324	N'-Hydroxymethylnorcotinine
465	C12H18O2N4	251.15	250.143	EX-HR2
466	C17H25O6N	340.175	339.168	UC2	C00026184	Aucherine;(-)-Aucherine
	C17H25O6N	340.175	339.168	UC2	C00026166	7-Angeloyl-9-(2,3-dihydroxybutyryl)heliotridine
467	C17H51O6N9S3	287.663	573.312	EX-HR2
469	C17H30O15	475.166	474.158	UC2	HMDB0038862	D-Galactopyranosyl-(1->3)-D-galactopyranosyl-(1->3)-L-arabinose
	C17H30O15	475.166	474.158	UC2	HMDB0039818	a-L-Arabinofuranosyl-(1->2)-[a-D-mannopyranosyl-(1->6)]-D-mannose
	C17H30O15	475.166	474.158	UC2	HMDB0039705	alpha-D-Xylopyranosyl-(1->6)-beta-D-glucopyranosyl-(1->4)-D-glucose
470	C26H44O11	267.153	532.288	UC2	C00039800	Multifidoside C;(-)-Multifidoside C
471	C14H24O5N4	329.182	328.175	EX-HR2
472	C13H36O3N9P3	460.223	459.215	EX-HR2
474	C20H27O8N3S	470.159	469.152	UC2	HMDB0133629	2-amino-4-({1-[(carboxymethyl)-C-hydroxycarbonimidoyl]-2-{[1-(4-hydroxyphenyl)-2-methyl-3-oxopropyl]sulfanyl}ethyl}-C-hydroxycarbonimidoyl)butanoic acid
	C20H27O8N3S	470.159	469.152	UC2	HMDB0133631	2-amino-4-({1-[(carboxymethyl)-C-hydroxycarbonimidoyl]-2-[(2-hydroxy-2-methyl-3-oxo-1-phenylpropyl)sulfanyl]ethyl}-C-hydroxycarbonimidoyl)butanoic acid
	C20H27O8N3S	470.159	469.152	UC2	HMDB0133762	2-amino-4-({1-[(carboxymethyl)-C-hydroxycarbonimidoyl]-2-[(2-hydroxy-3-oxo-1-phenylbutyl)sulfanyl]ethyl}-C-hydroxycarbonimidoyl)butanoic acid
	C20H27O8N3S	470.159	469.152	UC2	HMDB0133626	2-amino-4-({1-[(carboxymethyl)-C-hydroxycarbonimidoyl]-2-{[1-(3-hydroxyphenyl)-2-methyl-3-oxopropyl]sulfanyl}ethyl}-C-hydroxycarbonimidoyl)butanoic acid
	C20H27O8N3S	470.159	469.152	UC2	HMDB0135654	2-amino-4-({1-[(carboxymethyl)-C-hydroxycarbonimidoyl]-2-{[1-(4-methoxyphenyl)-3-oxopropyl]sulfanyl}ethyl}-C-hydroxycarbonimidoyl)butanoic acid
	C20H27O8N3S	470.159	469.152	UC2	HMDB0133623	2-amino-4-({1-[(carboxymethyl)-C-hydroxycarbonimidoyl]-2-{[2-(hydroxymethyl)-3-oxo-1-phenylpropyl]sulfanyl}ethyl}-C-hydroxycarbonimidoyl)butanoic acid
	C20H27O8N3S	470.159	469.152	UC2	HMDB0133632	2-amino-4-({1-[(carboxymethyl)-C-hydroxycarbonimidoyl]-2-[(1-hydroxy-2-methyl-3-oxo-1-phenylpropan-2-yl)sulfanyl]ethyl}-C-hydroxycarbonimidoyl)butanoic acid
	C20H27O8N3S	470.159	469.152	UC2	HMDB0133634	2-amino-4-({1-[(carboxymethyl)-C-hydroxycarbonimidoyl]-2-{[1-(2-hydroxyphenyl)-2-methyl-3-oxopropyl]sulfanyl}ethyl}-C-hydroxycarbonimidoyl)butanoic acid
	C20H27O8N3S	470.159	469.152	UC2	HMDB0133763	2-amino-4-({1-[(carboxymethyl)-C-hydroxycarbonimidoyl]-2-[(1-hydroxy-3-oxo-1-phenylbutan-2-yl)sulfanyl]ethyl}-C-hydroxycarbonimidoyl)butanoic acid
475	C25H73O9N7P2S3	387.713	773.411	EX-HR2
476	C46H64O10N8	297.166	888.475	UC2	C00032081	Nostophycin
477	C23H32O5N4	445.245	444.237	UC2	C00046345	Radiosumin B;(+)-Radiosumin B
479	C12H21O6N3	304.15	303.143	UC2	C00016287	Nicotianamine
	C12H21O6N3	304.15	303.143	UC2	HMDB0039423	N5-Acetyl-N2-gamma-L-glutamyl-L-ornithine
480	C14H26N4O4	315.203	314.195	Pep1000		A1K1P1
481	C13H38O2N9P3	446.243	445.236	EX-HR2
483	C29H40O8	259.143	516.272	UC2	C00003642	Ajugalactone
	C29H40O8	259.143	516.272	UC2	C00038151	12-O-Methyl jaborosotetrol
	C29H40O8	259.143	516.272	UC2	HMDB0059922	Cavipetin E isomer 1
	C29H40O8	259.143	516.272	UC2	HMDB0059923	Cavipetin E isomer 2
	C29H40O8	259.143	516.272	UC2	HMDB0036434	Lucidenic acid E2
	C29H40O8	259.143	516.272	UC2	C00039766	Micrandilactone B;(+)-Micrandilactone B
	C29H40O8	259.143	516.272	UC2	C00039099	Elaeodendroside B
484	C26H40O14	577.249	576.242	UC2	C00010544	6'-O-Apiosylebuloside
485	C29H40O8	517.28	516.272	UC2	C00003642	Ajugalactone
	C29H40O8	517.28	516.272	UC2	C00038151	12-O-Methyl jaborosotetrol
	C29H40O8	517.28	516.272	UC2	HMDB0059922	Cavipetin E isomer 1
	C29H40O8	517.28	516.272	UC2	HMDB0059923	Cavipetin E isomer 2
	C29H40O8	517.28	516.272	UC2	HMDB0036434	Lucidenic acid E2
	C29H40O8	517.28	516.272	UC2	C00039766	Micrandilactone B;(+)-Micrandilactone B
	C29H40O8	517.28	516.272	UC2	C00039099	Elaeodendroside B
486	C15H22O2S1	267.141	266.134	EX-HR2
487	C12H16O4N2	253.118	252.111	UC2	HMDB0029004	Phenylalanyl-Serine
	C12H16O4N2	253.118	252.111	UC2	HMDB0013940	3'-Hydroxyhexobarbital
	C12H16O4N2	253.118	252.111	UC2	HMDB0013941	Epoxy-hexobarbital
	C12H16O4N2	253.118	252.111	UC2	HMDB0029046	Serylphenylalanine
	C12H16O4N2	253.118	252.111	UC2	HMDB0028699	Alanyl-Tyrosine
	C12H16O4N2	253.118	252.111	UC2	HMDB0029098	Tyrosyl-Alanine
488	C8H10O	123.08	122.073	UC2	HMDB0032150	2,6-Dimethylphenol
	C8H10O	123.08	122.073	UC2	C00051575	1-Phenylethanol
	C8H10O	123.08	122.073	UC2	C00051549	Methyl benzyl ether
	C8H10O	123.08	122.073	UC2	HMDB0030540	2,5-Dimethylphenol
	C8H10O	123.08	122.073	UC2	C00029528	4-Ethylphenol
	C8H10O	123.08	122.073	UC2	C00017992	Methylenomycin B
	C8H10O	123.08	122.073	UC2	HMDB0032151	3,4-Dimethylphenol
	C8H10O	123.08	122.073	UC2	C00050416	3,5-Xylenol
	C8H10O	123.08	122.073	UC2	HMDB0032076	1-Methoxy-4-methylbenzene
	C8H10O	123.08	122.073	UC2	HMDB0032074	1-Methoxy-2-methylbenzene
	C8H10O	123.08	122.073	UC2	HMDB0032148	2,3-Dimethylphenol
	C8H10O	123.08	122.073	UC2	HMDB0059873	3-Ethylphenol
	C8H10O	123.08	122.073	UC2	C00002663	2-Phenylethanol
	C8H10O	123.08	122.073	UC2	HMDB0041609	4-Methylbenzyl alcohol
489	C9H18O2N2	187.144	186.137	UC2	HMDB0033553	3-[(3-Methylbutyl)nitrosoamino]-2-butanone
490	C12H25O3N3	260.197	259.19	UC2	HMDB0028934	Leucyl-Lysine
	C12H25O3N3	260.197	259.19	UC2	HMDB0028954	Lysyl-Isoleucine
	C12H25O3N3	260.197	259.19	UC2	HMDB0028955	Lysyl-Leucine
	C12H25O3N3	260.197	259.19	UC2	HMDB0028912	Isoleucyl-Lysine
492	C24H40O12	521.259	520.252	UC2	HMDB0029771	7,8-Dihydrovomifoliol 9-[apiosyl-(1->6)-glucoside]
	C24H40O12	521.259	520.252	UC2	C00037680	Premnaionoside
	C24H40O12	521.259	520.252	UC2	HMDB0041577	3b,6a-Dihydroxy-alpha-ionol 9-[apiosyl-(1->6)-glucoside]
	C24H40O12	521.259	520.252	UC2	C00037081	Ebracteatoside A;(-)-Ebracteatoside A
493	C19H42O4S4	463.204	462.197	EX-HR2
494	C27H38O15	603.228	602.221	UC2	C00037160	Frameroside
495	C24H36O4N7P1S1	550.236	549.229	EX-HR2
496	C27H56O16N3P1S1	371.663	741.312	EX-HR2
497	C16H28O8N4	405.198	404.191	EX-HR2
498	C35H77O12N1P2S3	431.711	861.408	EX-HR2
499	C10H20O3N4	245.161	244.154	EX-HR2
500	C12H28O3P2	283.159	282.151	EX-HR2
501	C27H77O6N6P5S2	401.209	800.403	EX-HR2
502	C21H25O5N7P2S1	550.119	549.111	EX-HR2
503	C15H21O3N5	320.172	319.164	EX-HR2
504	C13H20O4N4	297.156	296.148	EX-HR2
505	C11H17O3N3	240.134	239.127	EX-HR2
506	C27H63O8N1P4	218.791	653.35	EX-HR2
507	C31H56N7P1S3	327.682	653.35	EX-HR2
508	C9H14O3N4	227.114	226.107	UC2	HMDB0028878	Histidinyl-Alanine
	C9H14O3N4	227.114	226.107	UC2	HMDB0028689	Alanyl-Histidine
	C9H14O3N4	227.114	226.107	UC2	HMDB0000033	Carnosine
509	C15H25N5O4	340.198	339.191	Pep1000		A1[L|I]1H1
510	C11H22O4N4	275.171	274.164	UC2	HMDB0028802	Glutaminyllysine
	C11H22O4N4	275.171	274.164	UC2	HMDB0028965	Lysyl-Gamma-glutamate
	C11H22O4N4	275.171	274.164	UC2	HMDB0028949	Lysyl-Glutamine
511	C27H61O7N1P4	212.787	635.34	EX-HR2
512	C15H41O4N9S3	254.629	507.244	EX-HR2
518	C11H21O5N3	276.155	275.148	UC2	HMDB0003869	Epsilon-(gamma-Glutamyl)-lysine
	C11H21O5N3	276.155	275.148	UC2	HMDB0029154	gamma-Glutamyllysine
	C11H21O5N3	276.155	275.148	UC2	HMDB0004207	Glutamyllysine
	C11H21O5N3	276.155	275.148	UC2	HMDB0028950	Lysyl-Glutamate
519	C12H23O6N3	306.166	305.159	UC2	HMDB0039161	Syndesine
520	C30H42O9	274.148	546.283	UC2	C00048065	Pimelotide A;(+)-Pimelotide A
	C30H42O9	274.148	546.283	UC2	C00033369	Scillarenin 3-O-beta-D-glucopyranoside
	C30H42O9	274.148	546.283	UC2	C00036509	3,12-Diacetyl-7-angeloyl-8-methoxyingol
	C30H42O9	274.148	546.283	UC2	C00003614	Decoside
521	C14H26O3N4	299.208	298.2	EX-HR2
522	C11H19O4N3	258.145	257.138	EX-HR2
523	C8H12ON2	153.102	152.095	UC2	HMDB0032381	2-Methoxy-(3 or 5 or 6)-isopropylpyrazine
	C8H12ON2	153.102	152.095	UC2	HMDB0040340	2-Isopropyl-3-methoxypyrazine
	C8H12ON2	153.102	152.095	UC2	HMDB0040053	2-Isopropyl-6-methoxypyrazine
	C8H12ON2	153.102	152.095	UC2	HMDB0040052	2-Isopropyl-5-methoxypyrazine
524	C19H20O	265.159	264.151	UC2	HMDB0133902	(6E)-1,7-diphenylhept-6-en-3-one
	C19H20O	265.159	264.151	UC2	HMDB0040893	(E,E)-1,7-Diphenyl-4,6-heptadien-3-ol
	C19H20O	265.159	264.151	UC2	C00029365	1,7-Diphenyl-4-hepten-3-one
525	C9H14O3N2	199.108	198.1	UC2	HMDB0014606	Metharbital
	C9H14O3N2	199.108	198.1	UC2	C00028811	Pedatisectine D
526	C21H56O14N10P2	368.18	734.345	EX-HR2
527	C15H30N4O4	331.234	330.227	Pep1000		A1[L|I]1K1
528	C26H44O11	267.153	532.288	UC2	C00039800	Multifidoside C;(-)-Multifidoside C
529	C20H45O1N1S4	444.246	443.238	EX-HR2
530	C26H44O11	533.296	532.288	UC2	C00039800	Multifidoside C;(-)-Multifidoside C
531	C21H22O3N8S1	467.161	466.154	EX-HR2
532	C19H35O7N5	446.261	445.254	EX-HR2
533	C24H29O7Cl	465.167	464.16	UC2	HMDB0031674	Armillarinin
	C24H29O7Cl	465.167	464.16	UC2	C00048652	Chaetomugilin B
534	C16H30N6O4	371.24	370.233	Pep1000		V1R1P1
535	C11H19O2N5	254.161	253.154	UC2	C00016181	CI 4
536	C12H21O6N3S	336.122	335.115	UC2	HMDB0039504	gamma-Glutamyl-S-methylcysteinyl-beta-alanine
537	C10H14O2N2	195.113	194.106	UC2	HMDB0041440	Laccarin
	C10H14O2N2	195.113	194.106	UC2	HMDB0240264	6-Hydroxypseudooxynicotine
538	C26H31P1	375.224	374.216	EX-HR2
539	C14H22O4	255.159	254.152	UC2	C00018425	Gliocladic acid
	C14H22O4	255.159	254.152	UC2	C00039246	Gallicynoic acid A;(+)-Gallicynoic acid A
	C14H22O4	255.159	254.152	UC2	C00031257	Russulanorol
	C14H22O4	255.159	254.152	UC2	C00048615	Aspergillide A
	C14H22O4	255.159	254.152	UC2	C00041053	Maritolide
	C14H22O4	255.159	254.152	UC2	C00039829	Nardosinanol H;(-)-Nardosinanol H
	C14H22O4	255.159	254.152	UC2	C00021114	2-(2-Hydroxy-4-methylphenyl)-3-(2-methylpropoxy)-1,2-propanediol
540	C24H29O8Cl	481.162	480.155	UC2	C00021465	Melledonal C
542	C13H23N3O7	334.161	333.154	Pep1000		V1S1E1, V1T1D1, [L|I]1S1D1
545	C12H23O14N1S1	438.091	437.084	EX-HR2
546	C16H11N4Cl	589.141	294.067	UC2	HMDB0015346	Estazolam
547	C5H5ON5	152.057	151.049	UC2	C00050937	Isoguanine
	C5H5ON5	152.057	151.049	UC2	C00001501	Guanine
	C5H5ON5	152.057	151.049	UC2	C00043227	8-Oxoadenine
548	C16H11N4Cl	295.075	294.067	UC2	HMDB0015346	Estazolam
549	C24H22O15	551.103	550.096	UC2	[1]C00006877	Delphinidin 3-(6''-malonylglucoside)
	C24H22O15	551.103	550.096	UC2	C00013969	Myricetin 3-(4''-malonylrhamnoside);3-[[4-O-(Carboxyacetyl)-6-deoxy-alpha-L-mannopyranosyl]oxy]-5,7-dihydroxy-2-(3,4,5-trihydroxyphenyl)-4H-1-benzopyran-4-one
	C24H22O15	551.103	550.096	UC2	[1]C00014757	6-Hydroxycyanidin 3-(6-malonylglucoside)
	C24H22O15	551.103	550.096	UC2	C00005956	Quercetin 3-(6''-malonyl-glucoside)
	C24H22O15	551.103	550.096	UC2	C00004395	6-Hydroxyluteolin 7-(6''-malonylglucoside)
550	C13H23O14N3S1	478.097	477.09	EX-HR2
551	C26H24O3N4	441.192	440.185	UC2	C00028349	Holyrine A
553	C4H5ON3	112.051	111.043	UC2	C00001498	Cytosine
554	C5H4O2N4	153.041	152.033	UC2	HMDB0000786	Oxypurinol
	C5H4O2N4	153.041	152.033	UC2	HMDB0001182	6,8-Dihydroxypurine
	C5H4O2N4	153.041	152.033	UC2	C00019660	Xanthine
555	C33H55N6P1S3	332.177	662.339	EX-HR2
556	C12H14O8	287.076	286.069	UC2	HMDB0135181	3,4,5-trihydroxy-6-(4-hydroxyphenoxy)oxane-2-carboxylic acid
	C12H14O8	287.076	286.069	UC2	HMDB0041272	Uralenneoside
	C12H14O8	287.076	286.069	UC2	HMDB0029498	3'-Methoxyfukiic acid
	C12H14O8	287.076	286.069	UC2	HMDB0124997	Diphenol glucuronide
	C12H14O8	287.076	286.069	UC2	HMDB0125471	3,4,5-trihydroxy-6-(3-hydroxyphenoxy)oxane-2-carboxylic acid
557	C20H44O3N2S4	489.231	488.223	EX-HR2
559	C35H48O5N2S2	321.158	640.3	EX-HR2
560	C24H59O3N8P1S6	731.284	730.277	EX-HR2
561	C17H27O1N3P2S3	448.086	447.079	EX-HR2
562	C10H28O7N3P1S1	366.146	365.139	EX-HR2
564	C13H18O5N2	283.129	282.122	UC2	HMDB0029115	Tyrosyl-Threonine
	C13H18O5N2	283.129	282.122	UC2	HMDB0061146	Hydroxy-lacosamide
	C13H18O5N2	283.129	282.122	UC2	HMDB0029073	Threoninyl-Tyrosine
565	C7H6O	107.049	106.042	UC2	C00034452	Benzaldehyde
566	C10H16O3N2S	245.095	244.088	UC2	C00000756	Biotin
567	C43H77O8N10P3	319.179	954.514	EX-HR2
568	C16H24O4N6	365.193	364.186	EX-HR2
569	C8H8	105.07	104.063	UC2	C00037855	Styrene
571	C11H15O2N	194.118	193.11	UC2	C00025829	Corypalline
	C11H15O2N	194.118	193.11	UC2	HMDB0003892	(R)-N-Methylsalsolinol
	C11H15O2N	194.118	193.11	UC2	C00037058	Dihydrostrobiline;(-)-Dihydrostrobiline
	C11H15O2N	194.118	193.11	UC2	C00027481	(-)-Salsoline
	C11H15O2N	194.118	193.11	UC2	HMDB0035072	2-Methylpropyl 2-aminobenzoate
	C11H15O2N	194.118	193.11	UC2	HMDB0036906	Butyl 2-aminobenzoate
	C11H15O2N	194.118	193.11	UC2	C00044014	Winterstein's acid;3-N,N-Dimethyl-3-phenylpropanoic acid
	C11H15O2N	194.118	193.11	UC2	HMDB0037698	Ethyl N-ethylanthranilate
	C11H15O2N	194.118	193.11	UC2	HMDB0031797	2-Isopropylphenyl methylcarbamate
	C11H15O2N	194.118	193.11	UC2	C00001865	Heliamine
	C11H15O2N	194.118	193.11	UC2	HMDB0012484	(R)-1,2-dimethyl-5,6-dihydroxy-tetrahydroisoquinoline
572	C9H9ON	148.076	147.068	UC2	C00041598	Indole-3-methanol
	C9H9ON	148.076	147.068	UC2	HMDB0040011	3-(2-Furanylmethyl)-1H-pyrrole
	C9H9ON	148.076	147.068	UC2	HMDB0040009	4-(2-Furanylmethylene)-3,4-dihydro-2H-pyrrole
	C9H9ON	148.076	147.068	UC2	HMDB0030204	1-(2-Furanylmethyl)-1H-pyrrole
575	C9H11O2N	166.086	165.079	UC2	HMDB0034169	Methyl N-methylanthranilate
	C9H11O2N	166.086	165.079	UC2	HMDB0033485	Gentiatibetine
	C9H11O2N	166.086	165.079	UC2	HMDB0001007	3-Pyridinebutanoic acid
	C9H11O2N	166.086	165.079	UC2	HMDB0004992	Benzocaine
	C9H11O2N	166.086	165.079	UC2	HMDB0062402	4-Hydroxy-1-(3-pyridinyl)-1-butanone
	C9H11O2N	166.086	165.079	UC2	HMDB0059934	Benzyl glycinate
	C9H11O2N	166.086	165.079	UC2	HMDB0062407	5-(3-Pyridyl)-2-hydroxytetrahydrofuran
	C9H11O2N	166.086	165.079	UC2	HMDB0033589	Ethyl 2-aminobenzoate
	C9H11O2N	166.086	165.079	UC2	HMDB0006044	Norsalsolinol
	C9H11NO2	166.086	165.079	Standard	KLCS0017	Phenylalanine (dRT:-0.16)
580	C4H11N2P1	119.073	118.066	EX-HR2
581	C9H8O2	149.06	148.052	UC2	C00031422	trans-p-Hydroxycinnamaldehyde
	C9H8O2	149.06	148.052	UC2	C00034743	Cinnamic acid
584	C30H44O9	549.306	548.299	UC2	C00031724	Deacetyltanghinin
	C30H44O9	549.306	548.299	UC2	C00003613	Cymarin
	C30H44O9	549.306	548.299	UC2	C00045168	20-Hydroxyganoderic acid G;(+)-20-Hydroxyganoderic acid G
585	C30H44O9	275.158	548.299	UC2	C00031724	Deacetyltanghinin
	C30H44O9	275.158	548.299	UC2	C00003613	Cymarin
	C30H44O9	275.158	548.299	UC2	C00045168	20-Hydroxyganoderic acid G;(+)-20-Hydroxyganoderic acid G
587	C17H31N5O5	386.24	385.233	Pep1000		A2K1P1
588	C9H15O3N	186.112	185.105	UC2	C00002103	Otonecine
	C9H15O3N	186.112	185.105	UC2	C00002291	Ecgonine
	C9H15O3N	186.112	185.105	UC2	HMDB0094729	3-Hepteneoylglycine
	C9H15O3N	186.112	185.105	UC2	HMDB0094731	5-Hepteneoylglycine
	C9H15O3N	186.112	185.105	UC2	HMDB0094728	2-Hepteneoylglycine
	C9H15O3N	186.112	185.105	UC2	HMDB0094730	4-Hepteneoylglycine
589	C25H38O9	483.259	482.252	UC2	HMDB0010351	11-beta-Hydroxyandrosterone-3-glucuronide
590	C11H21O2N5	256.177	255.17	EX-HR2
591	C10H15O3N3	226.119	225.111	UC2	HMDB0062444	alpha-[3-[(Hydroxymethyl)nitrosoamino]propyl]-3-pyridinemethanol
	C10H15O3N3	226.119	225.111	UC2	HMDB0041953	Nnal-N-oxide
592	C8H9ON	136.076	135.068	UC2	C00007327	Phenylacetaldoxime
594	C25H32O2S1	397.22	396.212	EX-HR2
595	C10H12O3N2	209.092	208.085	UC2	HMDB0012948	Formyl-5-hydroxykynurenamine
	C10H12O3N2	209.092	208.085	UC2	C00007604	L-Kynurenine
	C10H12O3N2	209.092	208.085	UC2	C00051181	Kynurenine
	C10H12O3N2	209.092	208.085	UC2	HMDB0060757	4-Aminobenzoyl-(beta)-alanine
596	C22H32O5N8P4	613.152	612.145	EX-HR2
598	C19H10O3N2	315.076	314.069	UC2	C00026729	Calothrixin A
599	C16H26N4O5	355.198	354.19	Pep1000		A2P2
600	C12H14N6S2	307.079	306.072	EX-HR2
601	C25H32O2S1	199.113	396.212	EX-HR2
602	C15H25N5O4	340.198	339.191	Pep1000		A1[L|I]1H1
603	C9H14O3N4	227.114	226.107	UC2	HMDB0028878	Histidinyl-Alanine
	C9H14O3N4	227.114	226.107	UC2	HMDB0028689	Alanyl-Histidine
	C9H14O3N4	227.114	226.107	UC2	HMDB0000033	Carnosine
604	C12H21O6N3	304.15	303.143	UC2	C00016287	Nicotianamine
	C12H21O6N3	304.15	303.143	UC2	HMDB0039423	N5-Acetyl-N2-gamma-L-glutamyl-L-ornithine
605	C13H23O13N3S1	462.102	461.095	EX-HR2
608	C5H5ON5	152.057	151.049	UC2	C00050937	Isoguanine
	C5H5ON5	152.057	151.049	UC2	C00001501	Guanine
	C5H5ON5	152.057	151.049	UC2	C00043227	8-Oxoadenine
609	C19H43O1N1S4	430.23	429.223	EX-HR2
610	C17H27O4N5	366.214	365.206	EX-HR2
612	C14H26O6N4	347.193	346.185	EX-HR2
613	C14H24N4O5	329.182	328.175	Pep1000		G2V1P1, A3P1, V1N1P1
615	C14H28O1N2S2	305.172	304.164	EX-HR2
616	C29H29O8N	520.197	519.189	UC2	C00041328	Aglaroxin A;(-)-Aglaroxin A
617	C11H18O1N4	223.155	222.148	EX-HR2
618	C5H7N3	110.071	109.064	UC2	C00002024	Brunfelsamidine
619	C12H15O2N3	234.124	233.116	EX-HR2
620	C12H18O2N4	251.15	250.143	EX-HR2
621	C16H30N4O4S1	375.206	374.199	Pep1000		K1M1P1
622	C8H20O4N3P	254.126	253.119	UC2	C00018278	Antibiotic FR 900137
623	C11H14O2N4	235.119	234.112	EX-HR2
625	C13H38O2N9P3	223.625	445.236	EX-HR2
626	C11H16O3N4	253.13	252.122	UC2	HMDB0028893	Histidinyl-Proline
	C11H16O3N4	253.13	252.122	UC2	HMDB0029019	Prolyl-Histidine
627	C5H9O2N	116.071	115.063	UC2	HMDB0034208	Pterolactam
	C5H9O2N	116.071	115.063	UC2	HMDB0012880	Acetamidopropanal
	C5H9O2N	116.071	115.063	UC2	C00001388	L-Proline
	C5H9O2N	116.071	115.063	UC2	HMDB0030409	4-Amino-2-methylenebutanoic acid
628	C38H15O3N5	590.125	589.117	EX-HR2
629	C19H47O1N7P4S2	578.231	577.223	EX-HR2
634	C8H14O2N2	171.113	170.106	UC2	HMDB0015333	Levetiracetam
	C8H14O2N2	171.113	170.106	UC2	HMDB0033926	(3xi,6xi)-Cyclo(alanylvalyl)
635	C16H30N4O5	359.229	358.222	Pep1000		G2[L|I]2, G1A1V1[L|I]1, A2V2, V1[L|I]1Q1, [L|I]2N1
636	C13H36O1N2P4	361.185	360.178	EX-HR2
637	C25H40O1N9P1S1	546.289	545.281	EX-HR2
638	C30H43O6N1S1	273.648	545.281	EX-HR2
639	C25H34O2S1	399.235	398.228	EX-HR2
640	C5H9O4N	148.06	147.053	UC2	C00007459	O-Acetylserine
	C5H9O4N	148.06	147.053	UC2	HMDB0062183	N-lactoyl-Glycine
	C5H9O4N	148.06	147.053	UC2	HMDB0033550	3-(Carboxymethylamino)propanoic acid
	C5H9O4N	148.06	147.053	UC2	HMDB0002931	N-Acetylserine
	C5H9O4N	148.06	147.053	UC2	HMDB0006556	L-4-Hydroxyglutamate semialdehyde
	C5H9O4N	148.06	147.053	UC2	HMDB0002393	N-Methyl-D-aspartic acid
	C5H9O4N	148.06	147.053	UC2	C00019577	DL-Glutamate
642	C11H14O2	179.107	178.099	UC2	HMDB0040426	Isopropyl phenylacetate
	C11H14O2	179.107	178.099	UC2	HMDB0037708	p-Tolyl isobutyrate
	C11H14O2	179.107	178.099	UC2	C00011925	(+)-Andirolactone;Andirolactone
	C11H14O2	179.107	178.099	UC2	HMDB0133684	4-(3-hydroxyphenyl)-3-methylbutan-2-one
	C11H14O2	179.107	178.099	UC2	HMDB0033386	3-Phenylpropyl acetate
	C11H14O2	179.107	178.099	UC2	HMDB0133683	4-hydroxy-3-methyl-4-phenylbutan-2-one
	C11H14O2	179.107	178.099	UC2	HMDB0038179	3-(2-Hydroxy-4-methylphenyl)-2-butanone
	C11H14O2	179.107	178.099	UC2	HMDB0031250	Phenylmethyl 2-methylpropanoate
	C11H14O2	179.107	178.099	UC2	HMDB0133685	4-(4-hydroxyphenyl)-3-methylbutan-2-one
	C11H14O2	179.107	178.099	UC2	HMDB0133682	3-hydroxy-3-methyl-4-phenylbutan-2-one
	C11H14O2	179.107	178.099	UC2	HMDB0040583	2-Methylpropyl benzoate
	C11H14O2	179.107	178.099	UC2	HMDB0133686	3-benzyl-4-hydroxybutan-2-one
	C11H14O2	179.107	178.099	UC2	HMDB0037680	2-Methylphenyl 2-methylpropanoate
	C11H14O2	179.107	178.099	UC2	HMDB0133687	1-hydroxy-3-methyl-4-phenylbutan-2-one
	C11H14O2	179.107	178.099	UC2	HMDB0126149	2-(3-methylbut-2-en-1-yl)benzene-1,3-diol
	C11H14O2	179.107	178.099	UC2	HMDB0033597	4-(4-Methoxyphenyl)-2-butanone
	C11H14O2	179.107	178.099	UC2	HMDB0036235	alpha,alpha-Dimethylphenethyl formate
	C11H14O2	179.107	178.099	UC2	HMDB0132981	1-(4-hydroxyphenyl)pentan-3-one
	C11H14O2	179.107	178.099	UC2	HMDB0133181	4-(3-methylbut-2-en-1-yl)benzene-1,3-diol
	C11H14O2	179.107	178.099	UC2	C00035131	Methylisoeugenol
	C11H14O2	179.107	178.099	UC2	C00019469	4-(1,1-Dimethyl-2-propenyl)-1,3-benzenediol
	C11H14O2	179.107	178.099	UC2	HMDB0035013	2-Phenylethyl propanoate
	C11H14O2	179.107	178.099	UC2	HMDB0133469	4-(3-methoxyphenyl)butan-2-one
	C11H14O2	179.107	178.099	UC2	C00002741	Methyleugenol
	C11H14O2	179.107	178.099	UC2	HMDB0002043	5-Phenylvaleric acid
	C11H14O2	179.107	178.099	UC2	HMDB0036385	Methyl 4-phenylbutanoate
	C11H14O2	179.107	178.099	UC2	HMDB0040356	Osmorhizole
	C11H14O2	179.107	178.099	UC2	HMDB0033376	Phenylmethyl butanoate
	C11H14O2	179.107	178.099	UC2	HMDB0040425	Propyl phenylacetate
	C11H14O2	179.107	178.099	UC2	C00011001	Pygmaein
	C11H14O2	179.107	178.099	UC2	HMDB0040411	Ethyl 3-phenylpropanoate
	C11H14O2	179.107	178.099	UC2	HMDB0040287	1-Phenylethyl propanoate
	C11H14O2	179.107	178.099	UC2	HMDB0040800	2-Ethoxy-5-(1-propenyl)phenol
	C11H14O2	179.107	178.099	UC2	HMDB0126449	2-[(1E)-3-methylbut-1-en-1-yl]benzene-1,3-diol
643	C5H7O3N	130.05	129.043	UC2	HMDB0062585	Pyrroline hydroxycarboxylic acid
	C5H7O3N	130.05	129.043	UC2	C00007403	5-Oxoprolinate
	C5H7O3N	130.05	129.043	UC2	HMDB0002234	1-Pyrroline-4-hydroxy-2-carboxylate
	C5H7O3N	130.05	129.043	UC2	HMDB0001843	N-Acryloylglycine
	C5H7O3N	130.05	129.043	UC2	HMDB0061093	dimethadione
644	C6H13O2N	132.102	131.095	UC2	HMDB0029168	3-Aminocaproic acid
	C6H13O2N	132.102	131.095	UC2	C00036613	6-Deoxyfagomine
	C6H13O2N	132.102	131.095	UC2	[1]HMDB0013812	1-Nitrohexane
	C6H13O2N	132.102	131.095	UC2	C00001334	beta-Alaninebetaine
	C6H13O2N	132.102	131.095	UC2	HMDB0060650	N-(2-Hydroxyethyl)-morpholine
	C6H13O2N	132.102	131.095	UC2	C00001374	L-isoleucine
	C6H13O2N	132.102	131.095	UC2	HMDB0003640	Beta-Leucine
	C6H13O2N	132.102	131.095	UC2	HMDB0001901	Aminocaproic acid
	C6H13O2N	132.102	131.095	UC2	HMDB0061716	N-methylvaline
	C6H13O2N	132.102	131.095	UC2	C00001377	L-Leucine
	C6H13O2N	132.102	131.095	UC2	HMDB0001645	L-Norleucine
645	C5H5N5	136.062	135.054	UC2	C00001490	Adenine
649	C11H19O4N5	286.151	285.144	EX-HR2
650	C23H34O1N8P2S3	299.082	596.149	EX-HR2
651	C9H17N3S1	200.122	199.114	EX-HR2
652	C28H29O7N4P1S1	597.157	596.149	EX-HR2
653	C14H19O2N7	318.167	317.16	UC2	C00018729	Kikumycin B
654	C14H18O6N2	311.124	310.116	UC2	HMDB0029104	Tyrosyl-Glutamate
	C14H18O6N2	311.124	310.116	UC2	HMDB0011741	gamma-Glutamyltyrosine
	C14H18O6N2	311.124	310.116	UC2	HMDB0028831	Glutamyltyrosine
655	C16H27N5O6	386.203	385.196	Pep1000		G3V1P1, G1A3P1, G1V1N1P1, A2Q1P1
656	C13H25O6N3	320.182	319.174	EX-HR2
659	C24H40O12	521.259	520.252	UC2	HMDB0029771	7,8-Dihydrovomifoliol 9-[apiosyl-(1->6)-glucoside]
	C24H40O12	521.259	520.252	UC2	C00037680	Premnaionoside
	C24H40O12	521.259	520.252	UC2	HMDB0041577	3b,6a-Dihydroxy-alpha-ionol 9-[apiosyl-(1->6)-glucoside]
	C24H40O12	521.259	520.252	UC2	C00037081	Ebracteatoside A;(-)-Ebracteatoside A
660	C44H72O17	291.831	872.477	UC2	HMDB0036246	Schidigerasaponin D1
	C44H72O17	291.831	872.477	UC2	HMDB0030233	Sarsasapogenin 3-[4''-glucosyl-6''-arabinosylglucoside]
	C44H72O17	291.831	872.477	UC2	HMDB0040959	Capsicoside C2
	C44H72O17	291.831	872.477	UC2	C00042246	Aspaoligonin B
	C44H72O17	291.831	872.477	UC2	HMDB0034594	Sarsasapogenin 3-O-[beta-D-Glucopyranosyl-(1->2)-[beta-D-xylopyranosyl-(1->4)]-beta-D-glucopyranoside]
	C44H72O17	291.831	872.477	UC2	HMDB0034309	Smilagenin 3-[2''-glucosyl-6''-arabinosylglucoside]
	C44H72O17	291.831	872.477	UC2	C00029747	Asparoside B;Asparagusin A
661	C34H38O8N4	316.142	630.269	UC2	HMDB0040917	Brassica napus non-fluorescent chlorophyll catabolite 3
662	C44H72O17	437.245	872.477	UC2	HMDB0036246	Schidigerasaponin D1
	C44H72O17	437.245	872.477	UC2	HMDB0030233	Sarsasapogenin 3-[4''-glucosyl-6''-arabinosylglucoside]
	C44H72O17	437.245	872.477	UC2	HMDB0040959	Capsicoside C2
	C44H72O17	437.245	872.477	UC2	C00042246	Aspaoligonin B
	C44H72O17	437.245	872.477	UC2	HMDB0034594	Sarsasapogenin 3-O-[beta-D-Glucopyranosyl-(1->2)-[beta-D-xylopyranosyl-(1->4)]-beta-D-glucopyranoside]
	C44H72O17	437.245	872.477	UC2	HMDB0034309	Smilagenin 3-[2''-glucosyl-6''-arabinosylglucoside]
	C44H72O17	437.245	872.477	UC2	C00029747	Asparoside B;Asparagusin A
663	C31H56O1P4S2	633.28	632.272	EX-HR2
664	C15H18O9	343.102	342.095	UC2	HMDB0134070	3,4,5-trihydroxy-6-[2-(1-hydroxy-3-oxopropyl)phenoxy]oxane-2-carboxylic acid
	C15H18O9	343.102	342.095	UC2	HMDB0125114	(3,4,5,6-tetrahydroxyoxan-2-yl)methyl (2E)-3-(3,4-dihydroxyphenyl)prop-2-enoate
	C15H18O9	343.102	342.095	UC2	HMDB0034313	Glucocaffeic acid
	C15H18O9	343.102	342.095	UC2	HMDB0127999	6-(5-ethenyl-2-hydroxy-3-methoxyphenoxy)-3,4,5-trihydroxyoxane-2-carboxylic acid
	C15H18O9	343.102	342.095	UC2	C00033896	Grevilloside F;(-)-Grevilloside F
	C15H18O9	343.102	342.095	UC2	HMDB0134081	3,4,5-trihydroxy-6-[4-hydroxy-3-(3-hydroxyprop-1-en-1-yl)phenoxy]oxane-2-carboxylic acid
	C15H18O9	343.102	342.095	UC2	HMDB0130015	3,4,5-trihydroxy-6-{[2-(4-hydroxyphenyl)propanoyl]oxy}oxane-2-carboxylic acid
	C15H18O9	343.102	342.095	UC2	HMDB0134073	3,4,5-trihydroxy-6-[2-hydroxy-6-(3-hydroxyprop-1-en-1-yl)phenoxy]oxane-2-carboxylic acid
	C15H18O9	343.102	342.095	UC2	HMDB0128050	6-(4-ethenyl-3-hydroxy-2-methoxyphenoxy)-3,4,5-trihydroxyoxane-2-carboxylic acid
	C15H18O9	343.102	342.095	UC2	HMDB0134066	3,4,5-trihydroxy-6-[4-hydroxy-3-(3-oxopropyl)phenoxy]oxane-2-carboxylic acid
	C15H18O9	343.102	342.095	UC2	C00010528	Chaenorrhinoside
	C15H18O9	343.102	342.095	UC2	C00002716	Caffeic acid 3-glucoside
	C15H18O9	343.102	342.095	UC2	HMDB0128049	6-(6-ethenyl-3-hydroxy-2-methoxyphenoxy)-3,4,5-trihydroxyoxane-2-carboxylic acid
	C15H18O9	343.102	342.095	UC2	HMDB0134063	3,4,5-trihydroxy-6-[2-hydroxy-6-(3-oxopropyl)phenoxy]oxane-2-carboxylic acid
	C15H18O9	343.102	342.095	UC2	HMDB0134067	3,4,5-trihydroxy-6-[4-hydroxy-2-(3-oxopropyl)phenoxy]oxane-2-carboxylic acid
	C15H18O9	343.102	342.095	UC2	HMDB0125170	3,4,5-trihydroxy-6-{[3-(4-hydroxyphenyl)propanoyl]oxy}oxane-2-carboxylic acid
	C15H18O9	343.102	342.095	UC2	HMDB0128039	6-(4-ethenyl-5-hydroxy-2-methoxyphenoxy)-3,4,5-trihydroxyoxane-2-carboxylic acid
	C15H18O9	343.102	342.095	UC2	HMDB0128000	6-(4-ethenyl-2-hydroxy-6-methoxyphenoxy)-3,4,5-trihydroxyoxane-2-carboxylic acid
	C15H18O9	343.102	342.095	UC2	HMDB0124983	3,4,5-trihydroxy-6-{[3-(3-hydroxyphenyl)propanoyl]oxy}oxane-2-carboxylic acid
	C15H18O9	343.102	342.095	UC2	C00002718	1-O-Caffeoylglucose
	C15H18O9	343.102	342.095	UC2	HMDB0134082	3,4,5-trihydroxy-6-[4-hydroxy-2-(3-hydroxyprop-1-en-1-yl)phenoxy]oxane-2-carboxylic acid
	C15H18O9	343.102	342.095	UC2	HMDB0134077	3,4,5-trihydroxy-6-{2-[3-(hydroxymethyl)oxiran-2-yl]phenoxy}oxane-2-carboxylic acid
	C15H18O9	343.102	342.095	UC2	HMDB0134072	3,4,5-trihydroxy-6-[2-hydroxy-3-(3-hydroxyprop-1-en-1-yl)phenoxy]oxane-2-carboxylic acid
	C15H18O9	343.102	342.095	UC2	HMDB0060024	Vanillic acid-4-O-glucuronide
	C15H18O9	343.102	342.095	UC2	HMDB0130014	6-[4-(1-carboxyethyl)phenoxy]-3,4,5-trihydroxyoxane-2-carboxylic acid
	C15H18O9	343.102	342.095	UC2	HMDB0124982	6-[3-(2-carboxyethyl)phenoxy]-3,4,5-trihydroxyoxane-2-carboxylic acid
	C15H18O9	343.102	342.095	UC2	HMDB0134062	3,4,5-trihydroxy-6-[2-hydroxy-3-(3-oxopropyl)phenoxy]oxane-2-carboxylic acid
	C15H18O9	343.102	342.095	UC2	HMDB0128038	6-(2-ethenyl-5-hydroxy-4-methoxyphenoxy)-3,4,5-trihydroxyoxane-2-carboxylic acid
	C15H18O9	343.102	342.095	UC2	HMDB0125169	6-[4-(2-carboxyethyl)phenoxy]-3,4,5-trihydroxyoxane-2-carboxylic acid
665	C34H38O8N4	631.276	630.269	UC2	HMDB0040917	Brassica napus non-fluorescent chlorophyll catabolite 3
666	C19H56O2N6P2S6	328.12	654.226	EX-HR2
667	C12H21N3O4	272.16	271.153	Pep1000		G1V1P1
668	C30H82O7N7P5S2	436.728	871.441	EX-HR2
671	C21H19O4N	350.139	349.131	UC2	C00027345	Dihydronitidine
	C21H19O4N	350.139	349.131	UC2	[1]C00001857	Fagaronine
	C21H19O4N	350.139	349.131	UC2	C00024641	Dihydrochelerythrine;12,13-Dihydrochelerythrine
672	C10H18O3N2	215.139	214.132	UC2	HMDB0029135	Valyl-Proline
	C10H18O3N2	215.139	214.132	UC2	HMDB0029030	Prolyl-Valine
	C10H18O3N2	215.139	214.132	UC2	C00000757	Dethiobiotin
673	C23H61N7P6S1	654.321	653.313	EX-HR2
674	C18H30O8N4	431.214	430.206	EX-HR2
675	C14H26N4O4	315.203	314.195	Pep1000		A1K1P1
676	C30H52O1N7P1S3	327.664	653.313	EX-HR2
677	C34H47O11N	646.322	645.315	UC2	C00001611	Aconitine
	C34H47O11N	646.322	645.315	UC2	C00028427	Karaconitine
678	C35H41O6N5	314.66	627.306	UC2	C00043425	Cycloaspeptide D
	C35H41O6N5	314.66	627.306	UC2	C00047825	Cycloaspeptide C
680	C12H36O4Si5	385.153	384.146	UC2	HMDB0062731	Dodecamethylpentasiloxane
681	C34H47O11N	323.664	645.315	UC2	C00001611	Aconitine
	C34H47O11N	323.664	645.315	UC2	C00028427	Karaconitine
682	C13H19O4N3S1	314.117	313.11	EX-HR2
683	C16H36O4N2S2	385.219	384.212	EX-HR2
686	C13H28N1P1S2	294.147	293.14	EX-HR2
688	C10H9ON	160.076	159.068	UC2	HMDB0062503	N-Hydroxy-1-aminonaphthalene
	C10H9ON	160.076	159.068	UC2	C00002154	Echinopsine
	C10H9ON	160.076	159.068	UC2	C00000109	Indoleacetaldehyde
689	C15H21O5N	296.149	295.142	UC2	[1]HMDB0136315	(2-{[3-(3,4-dihydroxy-5-methoxyphenyl)prop-2-enoyl]oxy}ethyl)trimethylazanium
690	C19H48O6N10S3	305.153	608.292	EX-HR2
691	C27H52O3N4S4	609.3	608.292	EX-HR2
692	C26H30O2S1	407.204	406.197	EX-HR2
694	C14H27O5N3	318.202	317.195	EX-HR2
695	C20H33N5O8	472.24	471.233	Pep1000		G2[L|I]1E1P1, G1A1V1E1P1, G1A1[L|I]1D1P1, G1T2P2, A2V1D1P1, A1S1T1P2, V1E1Q1P1, [L|I]1D1Q1P1, [L|I]1E1N1P1
696	C30H62O5N1P3S2	337.671	673.328	EX-HR2
698	C14H17O4N3	292.129	291.122	UC2	HMDB0029092	Tryptophyl-Serine
	C14H17O4N3	292.129	291.122	UC2	HMDB0029050	Seryltryptophan
699	C11H17O7N	276.108	275.101	UC2	C00001440	Cardiospermin
	C11H17O7N	276.108	275.101	UC2	C00001455	Sarmentosin
700	C25H71O1N1P8	325.679	649.344	EX-HR2
701	C8H14O4N2	203.103	202.095	UC2	HMDB0029047	Serylproline
	C8H14O4N2	203.103	202.095	UC2	HMDB0028688	Alanyl-Hydroxyproline
	C8H14O4N2	203.103	202.095	UC2	C00001349	Coprine
	C8H14O4N2	203.103	202.095	UC2	HMDB0028856	Hydroxyprolyl-Alanine
	C8H14O4N2	203.103	202.095	UC2	HMDB0029026	Prolyl-Serine
702	C33H59O5N6P1S3	374.18	746.345	EX-HR2
703	C15H27N3O7	362.192	361.185	Pep1000		[L|I]1T1E1
704	C7H7O2N	138.055	137.048	UC2	HMDB0060722	2-Pyridylacetic acid
	C7H7O2N	138.055	137.048	UC2	HMDB0015687	Salicylamide
	C7H7O2N	138.055	137.048	UC2	HMDB0001538	3-Pyridylacetic acid
	C7H7O2N	138.055	137.048	UC2	C00001401	p-Aminobenzoic acid
	C7H7O2N	138.055	137.048	UC2	C00001555	Trigonelline
	C7H7O2N	138.055	137.048	UC2	HMDB0001891	m-Aminobenzoic acid
	C7H7O2N	138.055	137.048	UC2	C00007382	Anthranilic acid
	C7H7O2N	138.055	137.048	UC2	C00044235	Methyl nicotinate
705	C16H32O4N2S2	381.188	380.18	EX-HR2
706	C11H13O4N	224.092	223.084	UC2	C00050433	Carboxysalsolinol
	C11H13O4N	224.092	223.084	UC2	C00027789	9-Hydroxystreptazolin
	C11H13O4N	224.092	223.084	UC2	C00016128	(-)-Cytoxazone;Cytoxazone
	C11H13O4N	224.092	223.084	UC2	C00027677	13-Hydroxystreptazolin
707	C35H58N12O10	404.227	806.44	Pep1000		G4V2K1H1P1, G4[L|I]1K1R1Y1, G4[L|I]1R1P3, G3A2[L|I]1K1H1P1, G3A1V1K1R1Y1, G3A1V1R1P3, G3V1S1K1R1F1, G2A3V1K1H1P1, G2A2T1K1R1F1, G2A1[L|I]1Q1K1H1P1, G2V2N1K1H1P1, G2V1Q1K1R1Y1, G2V1Q1R1P3, G2[L|I]1N1K1R1Y1, G2[L|I]1N1R1P3, G2S1K2H1P2, G2D1K2R1F1, G1A4K1R1Y1, G1A4R1P3, G1A3S1K1R1F1, G1A2V1Q1K1H1P1, G1A2[L|I]1N1K1H1P1, G1A1V1N1K1R1Y1, G1A1V1N1R1P3, G1A1T1Q1K1R1F1, G1V1[L|I]1E1R1H1P1, G1V1S1N1K1R1F1,…
708	C14H25N3O7	348.177	347.169	Pep1000		V1T1E1, [L|I]1S1E1, [L|I]1T1D1
709	C36H70O4N8S4	269.821	806.44	EX-HR2
710	C13H28N6P2	331.192	330.185	EX-HR2
711	C17H28O8N4	417.198	416.191	EX-HR2
712	C34H87O1N7P10S1	476.711	951.407	EX-HR2
713	C20H43O4N1S4	490.215	489.207	EX-HR2
714	C13H23N3O4	286.176	285.169	Pep1000		G1[L|I]1P1, A1V1P1
715	C33H45O11N	316.657	631.299	UC2	C00028576
717	C9H14O3N2	199.108	198.1	UC2	HMDB0014606	Metharbital
	C9H14O3N2	199.108	198.1	UC2	C00028811	Pedatisectine D
718	C9H10ON2	163.087	162.079	UC2	HMDB0001297	Norcotinine
719	C20H28O1N7P1	414.217	413.209	EX-HR2
720	C36H70O7N6S4	276.48	826.419	EX-HR2
722	C53H109O13N4P3S6	648.283	1294.55	EX-HR2
725	C16H30N4O4	343.234	342.227	Pep1000		V1K1P1
726	C31H80O1N9P1S6	409.735	817.455	EX-HR2
727	C14H32O7S2	377.166	376.159	EX-HR2
729	C28H43O5N8P1S1	635.289	634.281	EX-HR2
730	C21H59O7N5P2S2	310.674	619.333	EX-HR2
731	C15H25O8N3	376.171	375.164	EX-HR2
732	C14H18O4N2	279.134	278.127	UC2	HMDB0029029	Prolyl-Tyrosine
	C14H18O4N2	279.134	278.127	UC2	HMDB0029113	Tyrosyl-Proline
	C14H18O4N2	279.134	278.127	UC2	HMDB0028996	Phenylalanyl-Hydroxyproline
	C14H18O4N2	279.134	278.127	UC2	HMDB0011112	N1-(alpha-D-ribosyl)-5,6-dimethyl-benzimidazole
733	C27H79O4N3P8	379.706	757.397	EX-HR2
734	C24H45O8N1S4	604.21	603.203	EX-HR2
735	C9H18O4N2	219.134	218.127	UC2	HMDB0029043	Serylleucine
	C9H18O4N2	219.134	218.127	UC2	HMDB0028938	Leucyl-Serine
	C9H18O4N2	219.134	218.127	UC2	C00001544	Lysopine
	C9H18O4N2	219.134	218.127	UC2	HMDB0029137	Valyl-Threonine
	C9H18O4N2	219.134	218.127	UC2	HMDB0014515	Meprobamate
	C9H18O4N2	219.134	218.127	UC2	HMDB0041313	Pantothenamide
	C9H18O4N2	219.134	218.127	UC2	HMDB0029042	Serylisoleucine
	C9H18O4N2	219.134	218.127	UC2	HMDB0029074	Threoninyl-Valine
	C9H18O4N2	219.134	218.127	UC2	HMDB0028916	Isoleucyl-Serine
737	C19H33N5O8	460.24	459.233	Pep1000		G2V2E1, G2V1[L|I]1D1, G1A2[L|I]1E1, G1A1V2D1, G1V1S1T1P1, G1[L|I]1S2P1, A3V1E1, A3[L|I]1D1, A2T2P1, A1V1S2P1, A1[L|I]1E1Q1, V2D1Q1, V2E1N1, V1[L|I]1D1N1, S1E1K1P1, T1D1K1P1
738	C16H43O8N7S3	558.241	557.234	EX-HR2
739	C16H20O2N2	273.16	272.152	UC2	C00039832	Nematophin;(+)-Nematophin
740	C20H46O2S4	447.245	446.238	EX-HR2
741	C11H21O4N3	260.16	259.153	UC2	HMDB0028800	Glutaminylisoleucine
	C11H21O4N3	260.16	259.153	UC2	HMDB0028868	Hydroxyprolyl-Lysine
	C11H21O4N3	260.16	259.153	UC2	HMDB0028927	Leucyl-Glutamine
	C11H21O4N3	260.16	259.153	UC2	HMDB0028952	Lysyl-Hydroxyproline
	C11H21O4N3	260.16	259.153	UC2	HMDB0028921	Isoleucyl-Gamma-glutamate
	C11H21O4N3	260.16	259.153	UC2	HMDB0028801	Glutaminylleucine
	C11H21O4N3	260.16	259.153	UC2	HMDB0028905	Isoleucyl-Glutamine
	C11H21O4N3	260.16	259.153	UC2	HMDB0028943	Leucyl-Gamma-glutamate
743	C14H41O5N7S3	484.24	483.233	EX-HR2
745	C23H34O2N7P1S1	504.231	503.223	EX-HR2
746	C21H40N3P1S3	462.219	461.212	EX-HR2
747	C13H25O4N3	288.192	287.185	EX-HR2
748	C9H12O2N2	181.097	180.09	UC2	HMDB0060281	3-Hydroxykynurenamine
	C9H12O2N2	181.097	180.09	UC2	HMDB0041109	(S)-3-Ethylidenehexahydropyrrolo[1,2-a]pyrazine-1,4-dione
	C9H12O2N2	181.097	180.09	UC2	HMDB0004076	5-Hydroxykynurenamine
	C9H12O2N2	181.097	180.09	UC2	HMDB0013319	Tyrosinamide
	C9H12O2N2	181.097	180.09	UC2	HMDB0030397	L-2-Amino-3-(4-aminophenyl)propanoic acid
	C9H12O2N2	181.097	180.09	UC2	[1]HMDB0014685	Pyridostigmine
	C9H12O2N2	181.097	180.09	UC2	HMDB0032565	(4-Ethoxyphenyl)urea
749	C12H23O3N3S1	290.153	289.146	EX-HR2
750	C10H16O3N2S	245.095	244.088	UC2	C00000756	Biotin
751	C26H38O13	559.239	558.231	UC2	C00030685	Lobetyolinin
	C26H38O13	559.239	558.231	UC2	C00037292	Casteloside B
	C26H38O13	559.239	558.231	UC2	HMDB0035909	Glaucarubol 15-O-beta-D-glucopyranoside
752	C8H12O2N2	169.097	168.09	UC2	C00011264	cyclo-(L-Alanyl-L-proline)
	C8H12O2N2	169.097	168.09	UC2	C00007504	Pyridoxamine
	C8H12O2N2	169.097	168.09	UC2	C00023614	N-Formylnorloline
753	C16H27O8N3	390.187	389.18	EX-HR2
754	C20H39N2P1S3	435.209	434.201	EX-HR2
755	C11H12O4N2	237.087	236.08	UC2	C00007605	L-Formylkynurenine
756	C14H24O4	257.175	256.167	UC2	HMDB0062364	(6R,8Z)-6-Hydroxy-3-oxotetradecenoic acid
	C14H24O4	257.175	256.167	UC2	HMDB0036143	Monomenthyl succinate
	C14H24O4	257.175	256.167	UC2	HMDB0030993	5-Nonyltetrahydro-2-oxo-3-furancarboxylic acid
759	C30H75N10P1S7	416.205	830.396	EX-HR2
761	C5H7O3N	259.093	129.043	UC2	HMDB0062585	Pyrroline hydroxycarboxylic acid
	C5H7O3N	259.093	129.043	UC2	C00007403	5-Oxoprolinate
	C5H7O3N	259.093	129.043	UC2	HMDB0002234	1-Pyrroline-4-hydroxy-2-carboxylate
	C5H7O3N	259.093	129.043	UC2	HMDB0001843	N-Acryloylglycine
	C5H7O3N	259.093	129.043	UC2	HMDB0061093	dimethadione
762	C10H12O5N2	241.082	240.075	UC2	HMDB0032559	(ﾂｱ)-2-(1-Methylpropyl)-4,6-dinitrophenol
763	C10H16O7N2	277.103	276.096	UC2	HMDB0011737	gamma-Glutamylglutamic acid
	C10H16O7N2	277.103	276.096	UC2	HMDB0042036	Thymidine glycol
	C10H16O7N2	277.103	276.096	UC2	HMDB0028818	Glutamylglutamic acid
765	C17H30O5N6	399.235	398.228	EX-HR2
766	C28H58O6N4S4	675.331	674.324	EX-HR2
767	C35H50O9N2S1	338.169	674.324	EX-HR2
768	C5H7O3N	130.05	129.043	UC2	HMDB0062585	Pyrroline hydroxycarboxylic acid
	C5H7O3N	130.05	129.043	UC2	C00007403	5-Oxoprolinate
	C5H7O3N	130.05	129.043	UC2	HMDB0002234	1-Pyrroline-4-hydroxy-2-carboxylate
	C5H7O3N	130.05	129.043	UC2	HMDB0001843	N-Acryloylglycine
	C5H7O3N	130.05	129.043	UC2	HMDB0061093	dimethadione
769	C27H44O11N8	329.164	656.313	UC2	C00040281	Serinocyclin B;(+)-Serinocyclin B
770	C5H9O4N	148.06	147.053	UC2	C00007459	O-Acetylserine
	C5H9O4N	148.06	147.053	UC2	HMDB0062183	N-lactoyl-Glycine
	C5H9O4N	148.06	147.053	UC2	HMDB0033550	3-(Carboxymethylamino)propanoic acid
	C5H9O4N	148.06	147.053	UC2	HMDB0002931	N-Acetylserine
	C5H9O4N	148.06	147.053	UC2	HMDB0006556	L-4-Hydroxyglutamate semialdehyde
	C5H9O4N	148.06	147.053	UC2	HMDB0002393	N-Methyl-D-aspartic acid
	C5H9O4N	148.06	147.053	UC2	C00019577	DL-Glutamate
771	C15H31N1P4	350.148	349.141	EX-HR2
772	C11H19O4N5	286.151	285.144	EX-HR2
774	C28H42O2N9P1S1	600.299	599.292	EX-HR2
775	C52H83O15N3P2	526.772	1051.53	UC2	HMDB0116033	CDP-DG(22:6(4Z,7Z,10Z,13Z,16Z,19Z)/18:1(11Z))
	C52H83O15N3P2	526.772	1051.53	UC2	HMDB0115974	CDP-DG(18:2(9Z,12Z)/22:5(4Z,7Z,10Z,13Z,16Z))
	C52H83O15N3P2	526.772	1051.53	UC2	HMDB0116015	CDP-DG(22:5(4Z,7Z,10Z,13Z,16Z)/18:2(9Z,12Z))
	C52H83O15N3P2	526.772	1051.53	UC2	HMDB0115975	CDP-DG(18:2(9Z,12Z)/22:5(7Z,10Z,13Z,16Z,19Z))
	C52H83O15N3P2	526.772	1051.53	UC2	HMDB0115996	CDP-DG(20:4(5Z,8Z,11Z,14Z)/20:3(8Z,11Z,14Z))
	C52H83O15N3P2	526.772	1051.53	UC2	HMDB0116025	CDP-DG(22:5(7Z,10Z,13Z,16Z,19Z)/18:2(9Z,12Z))
	C52H83O15N3P2	526.772	1051.53	UC2	HMDB0006994	CDP-DG(18:1(11Z)/22:6(4Z,7Z,10Z,13Z,16Z,19Z))
	C52H83O15N3P2	526.772	1051.53	UC2	HMDB0115995	CDP-DG(20:4(5Z,8Z,11Z,14Z)/20:3(5Z,8Z,11Z))
	C52H83O15N3P2	526.772	1051.53	UC2	HMDB0116006	CDP-DG(20:4(8Z,11Z,14Z,17Z)/20:3(8Z,11Z,14Z))
	C52H83O15N3P2	526.772	1051.53	UC2	HMDB0116005	CDP-DG(20:4(8Z,11Z,14Z,17Z)/20:3(5Z,8Z,11Z))
	C52H83O15N3P2	526.772	1051.53	UC2	HMDB0007002	CDP-DG(18:1(9Z)/22:6(4Z,7Z,10Z,13Z,16Z,19Z))
	C52H83O15N3P2	526.772	1051.53	UC2	HMDB0116034	CDP-DG(22:6(4Z,7Z,10Z,13Z,16Z,19Z)/18:1(9Z))
776	C10H18O3N2	215.139	214.132	UC2	HMDB0029135	Valyl-Proline
	C10H18O3N2	215.139	214.132	UC2	HMDB0029030	Prolyl-Valine
	C10H18O3N2	215.139	214.132	UC2	C00000757	Dethiobiotin
778	C13H23O5N3	302.171	301.164	EX-HR2
779	C9H18O2N2	187.144	186.137	UC2	HMDB0033553	3-[(3-Methylbutyl)nitrosoamino]-2-butanone
780	C14H27O6N3	334.197	333.19	EX-HR2
781	C13H25O6N3	320.182	319.174	EX-HR2
782	C20H33O6N5	440.25	439.243	EX-HR2
783	C11H21O3N5	272.172	271.164	UC2	HMDB0029011	Prolyl-Arginine
	C11H21O3N5	272.172	271.164	UC2	HMDB0028717	Arginyl-Proline
784	C59H103O5N10P9S2	688.267	1374.52	EX-HR2
785	C14H19O2N7	318.167	317.16	UC2	C00018729	Kikumycin B
786	C10H18O5N2	247.129	246.122	UC2	HMDB0028925	Leucyl-Aspartate
	C10H18O5N2	247.129	246.122	UC2	HMDB0028903	Isoleucyl-Aspartate
	C10H18O5N2	247.129	246.122	UC2	HMDB0028757	Aspartyl-Leucine
	C10H18O5N2	247.129	246.122	UC2	HMDB0011172	gamma-Glutamylvaline
	C10H18O5N2	247.129	246.122	UC2	HMDB0028756	Aspartyl-Isoleucine
	C10H18O5N2	247.129	246.122	UC2	HMDB0011166	L-beta-aspartyl-L-leucine
	C10H18O5N2	247.129	246.122	UC2	HMDB0028832	Glutamylvaline
	C10H18O5N2	247.129	246.122	UC2	HMDB0029126	Valyl-Glutamate
787	C16H28N4O5	357.213	356.206	Pep1000		G1A1[L|I]1P1, A2V1P1, [L|I]1Q1P1
789	C9H16O3N2	201.123	200.116	EX-HR2
790	C27H36O14	585.218	584.211	UC2	C00010799	Sylvestroside IV
	C27H36O14	585.218	584.211	UC2	C00033128	Lucidumoside C;(-)-Lucidumoside C
	C27H36O14	585.218	584.211	UC2	C00010776	Sylvestroside III
791	C19H25N7P2	414.172	413.165	EX-HR2
792	C32H70O14P4	803.379	802.372	EX-HR2
793	C19H29O1N4P1S1	393.187	392.18	EX-HR2
794	C20H33N5O8	472.24	471.233	Pep1000		G2[L|I]1E1P1, G1A1V1E1P1, G1A1[L|I]1D1P1, G1T2P2, A2V1D1P1, A1S1T1P2, V1E1Q1P1, [L|I]1D1Q1P1, [L|I]1E1N1P1
795	C28H78O7N2P8	402.193	802.371	EX-HR2
796	C13H21N3O7	332.145	331.138	Pep1000		S1E1P1, T1D1P1
797	C14H25O6N3	332.182	331.174	EX-HR2
798	C70H95O15N4P1S6	728.25	1454.49	EX-HR2
799	C10H20O3N2S	249.127	248.119	UC2	HMDB0029133	Valyl-Methionine
	C10H20O3N2S	249.127	248.119	UC2	HMDB0028986	Methionyl-Valine
800	C14H25O5N3	316.187	315.179	EX-HR2
801	C10H16O4N2	229.118	228.111	UC2	HMDB0028871	Hydroxyprolyl-Proline
	C10H16O4N2	229.118	228.111	UC2	HMDB0040573	Tetraacetylethylenediamine
	C10H16O4N2	229.118	228.111	UC2	HMDB0029018	Prolylhydroxyproline
	C10H16O4N2	229.118	228.111	UC2	HMDB0094651	Pyroglutamylvaline
802	C15H23O5N3	326.171	325.164	EX-HR2
803	C10H30N7P1S2	344.181	343.174	EX-HR2
805	C8H14O3N2	187.108	186.1	UC2	HMDB0028695	Alanyl-Proline
	C8H14O3N2	187.108	186.1	UC2	HMDB0029010	Prolyl-Alanine
806	C5H9O2N	116.071	115.063	UC2	HMDB0034208	Pterolactam
	C5H9O2N	116.071	115.063	UC2	HMDB0012880	Acetamidopropanal
	C5H9O2N	116.071	115.063	UC2	C00001388	L-Proline
	C5H9O2N	116.071	115.063	UC2	HMDB0030409	4-Amino-2-methylenebutanoic acid
808	C17H30O6N4	387.224	386.217	EX-HR2
809	C8H14O4N2	405.198	202.095	UC2	HMDB0029047	Serylproline
	C8H14O4N2	405.198	202.095	UC2	HMDB0028688	Alanyl-Hydroxyproline
	C8H14O4N2	405.198	202.095	UC2	C00001349	Coprine
	C8H14O4N2	405.198	202.095	UC2	HMDB0028856	Hydroxyprolyl-Alanine
	C8H14O4N2	405.198	202.095	UC2	HMDB0029026	Prolyl-Serine
810	C18H34O3N4S2	419.215	418.207	EX-HR2
812	C14H24N4O5	329.182	328.175	Pep1000		G2V1P1, A3P1, V1N1P1
813	C30H78N5P3S5	381.711	761.407	EX-HR2
814	C29H76O3N5P5S2	762.415	761.408	EX-HR2
815	C14H25N3O4	300.192	299.185	Pep1000		A1[L|I]1P1
816	C19H42O4S4	463.204	462.197	EX-HR2
817	C5H9ON	100.076	99.0684	UC2	HMDB0040518	2,5-Dihydro-2,4-dimethyloxazole
	C5H9ON	100.076	99.0684	UC2	HMDB0034587	1-Pyrrolidinecarboxaldehyde
	C5H9ON	100.076	99.0684	UC2	HMDB0060309	(2R)-2-Hydroxy-2-methylbutanenitrile
	C5H9ON	100.076	99.0684	UC2	HMDB0011749	2-Piperidinone
	C5H9ON	100.076	99.0684	UC2	C00039855	N-Methyl-2-pyrrolidone
818	C30H59O18N7S1	419.689	837.364	EX-HR2
819	C14H27O5N3	318.202	317.195	EX-HR2
820	C11H20O2N2	213.16	212.152	UC2	HMDB0060336	1,4'-Bipiperidine-1'-carboxylic acid
821	C15H26O6N4	359.193	358.185	EX-HR2
822	C11H18O4N2	243.134	242.127	EX-HR2
823	C26H38O11	527.249	526.241	UC2	C00033413	Taxumairol Y;(+)-Taxumairol Y
	C26H38O11	527.249	526.241	UC2	C00041174	Taxumairol C;(+)-Taxumairol C
	C26H38O11	527.249	526.241	UC2	C00040786	1-Hydroxy-2,7,9-trideacetylbaccatin I;(-)-1-Hydroxy-2,7,9-trideacetylbaccatin I
824	C14H26O5N4	331.198	330.19	EX-HR2
825	C17H23N3O6	366.166	365.159	Pep1000		A1E1F1, S1Y1P1
827	C7H11O3N	158.081	157.074	UC2	HMDB0094701	N-Acetylproline
	C7H11O3N	158.081	157.074	UC2	HMDB0014755	Paramethadione
	C7H11O3N	158.081	157.074	UC2	HMDB0000459	3-Methylcrotonylglycine
	C7H11O3N	158.081	157.074	UC2	HMDB0000959	Tiglylglycine
828	C10H12N4	189.113	188.106	EX-HR2
830	C29H48O8	525.342	524.335	UC2	C00048272	26-Hydroxymakisterone C;(+)-26-Hydroxymakisterone C
	C29H48O8	525.342	524.335	UC2	C00048256	1beta-Hydroxymakisterone C;(+)-1beta-Hydroxymakisterone C
831	C15H21O7N3	356.145	355.138	EX-HR2
832	C12H34O3N6S3	407.193	406.185	EX-HR2
833	C12H23O5N3	290.171	289.164	EX-HR2
834	C24H45O3N1S4	524.236	523.228	EX-HR2
835	C12H23O4N5	302.182	301.175	EX-HR2
836	C24H29O7Cl	465.167	464.16	UC2	HMDB0031674	Armillarinin
	C24H29O7Cl	465.167	464.16	UC2	C00048652	Chaetomugilin B
837	C27H35O9N	259.622	517.231	UC2	C00025582	5'-Des-O-methylharringtonine
	C27H35O9N	259.622	517.231	UC2	C00013185	Ejap 7;[3R-(3alpha,5beta,5aalpha,6alpha,9alpha,9aalpha,10R*)]-6,10-bis(Acetyloxy)-5a-[(acetyloxy)methyl]octahydro-2,2,9-trimethyl-2H-3,9a-methano-1-benzoxepin-5-yl ester 3-pyridinecarboxylic acid
838	C16H16O3NCl	306.089	305.082	UC2	HMDB0014938	Fenoldopam
839	C22H26O7	403.175	402.168	UC2	C00030579	Kadsuralignan A
	C22H26O7	403.175	402.168	UC2	C00007111	Antiarone K
	C22H26O7	403.175	402.168	UC2	C00050323	7-Deoxy-7-oxodunnianin;(-)-7-Deoxy-7-oxodunnianin
	C22H26O7	403.175	402.168	UC2	C00048986	Falconensin J;(+)-Falconensin J
	C22H26O7	403.175	402.168	UC2	C00020560	Ferolide
	C22H26O7	403.175	402.168	UC2	C00041984	Clusin
	C22H26O7	403.175	402.168	UC2	C00032428	Tupichilignan A
	C22H26O7	403.175	402.168	UC2	C00029873	Caesalpinin I
	C22H26O7	403.175	402.168	UC2	C00017578	(-)-Furaquinocin A;Furaquinocin A
	C22H26O7	403.175	402.168	UC2	C00020500	Eupachifolin C
	C22H26O7	403.175	402.168	UC2	C00023530	Teucrin H3;19-Acetylgnaphalin (diterpene)
	C22H26O7	403.175	402.168	UC2	C00011986	[3aS-[3aalpha,4beta(Z),5beta,6alpha,7alpha,7abeta]]-7-(Acetyloxy)-6-ethenyl-5-(1-formylethenyl)octahydro-6-methyl-3-methylene-2-oxo-4-benzofuranyl ester 2-methyl-2-butenoic acid
	C22H26O7	403.175	402.168	UC2	C00011987	[3aS-[3aalpha,4beta,5beta,6alpha,7alpha(Z),7abeta]]-4-(Acetyloxy)-6-ethenyl-5-(1-formylethenyl)octahydro-6-methyl-3-methylene-2-oxo-7-benzofuranyl ester 2-methyl-2-butenoic acid
	C22H26O7	403.175	402.168	UC2	C00020527	8beta-Hydroxy-9beta-(5-acetoxy-tiglinoyloxy)-lasiolaenin
	C22H26O7	403.175	402.168	UC2	C00032900	Denudanolide D
	C22H26O7	403.175	402.168	UC2	C00010022	Sphenostylin D;(6aS,11aS)-3,6a-Dihydroxy-8,9-dimethoxy-10-(3-hydroxy-3-methylbutyl)pterocarpan
	C22H26O7	403.175	402.168	UC2	C00043843	Praderin
	C22H26O7	403.175	402.168	UC2	C00020868	[3aS-[3aalpha,4alpha,5beta(Z),9beta,9aalpha,9bbeta]]-4-(Acetyloxy)-2,3,3a,4,5,9,9a,9b-octahydro-9-hydroxy-6,9-dimethyl-3-methylene-2-oxoazuleno[4,5-b]furan-5-yl ester 2-methyl-2-butenoic acid
	C22H26O7	403.175	402.168	UC2	C00050153	Magnone A;(+)-Magnone A
	C22H26O7	403.175	402.168	UC2	C00043571	Hernanol;(-)-Hernanol
	C22H26O7	403.175	402.168	UC2	C00020589	Berlandin
	C22H26O7	403.175	402.168	UC2	C00034974	Habenariol
	C22H26O7	403.175	402.168	UC2	C00040095	Pseudolaric acid F;(+)-Pseudolaric acid F
	C22H26O7	403.175	402.168	UC2	C00036942	Crotocorylifuran;(-)-Crotocorylifuran
	C22H26O7	403.175	402.168	UC2	C00038516	Arzanol
	C22H26O7	403.175	402.168	UC2	C00020555	Laferin
	C22H26O7	403.175	402.168	UC2	C00020557	4-Acetoxypruteninone
	C22H26O7	403.175	402.168	UC2	C00050143	Lariciresinol acetate;(+)-Lariciresinol acetate
	C22H26O7	403.175	402.168	UC2	C00020526	9beta-Hydroxy-8beta-(5-acetoxy-tiglinoyloxy)-lasiolaenin
	C22H26O7	403.175	402.168	UC2	C00039539	Kadsuphilol A
	C22H26O7	403.175	402.168	UC2	HMDB0034016	6-Hydroxy-9,9-dimethyl-5-(3-methyl-1-oxobutyl)-1-propyl-3H,9H-[1,2]-dioxolo[3',4':4,5]furo[2,3-f][1]benzopyran-3-one
	C22H26O7	403.175	402.168	UC2	C00049314	Tenellic acid A;(-)-Tenellic acid A
840	C27H35O9N	518.238	517.231	UC2	C00025582	5'-Des-O-methylharringtonine
	C27H35O9N	518.238	517.231	UC2	C00013185	Ejap 7;[3R-(3alpha,5beta,5aalpha,6alpha,9alpha,9aalpha,10R*)]-6,10-bis(Acetyloxy)-5a-[(acetyloxy)methyl]octahydro-2,2,9-trimethyl-2H-3,9a-methano-1-benzoxepin-5-yl ester 3-pyridinecarboxylic acid
842	C52H92O29	394.531	1180.57	UC2	C00041797	Purgic acid B;(-)-Purgic acid B
844	C22H25O3N3S	412.169	411.162	UC2	C00017753	FR 900452
845	C10H17O4N5	272.135	271.128	EX-HR2
846	C52H92O29	591.293	1180.57	UC2	C00041797	Purgic acid B;(-)-Purgic acid B
848	C19H26O7N4	423.187	422.18	EX-HR2
849	C15H34O5N5P1	396.237	395.23	EX-HR2
850	C16H44O3N1P3S3	488.177	487.17	EX-HR2
851	C46H43O1N10P1S2	424.147	846.28	EX-HR2
852	C20H33O11N5	520.225	519.218	UC2	C00018463	FK 156;FR 900156
853	C11H29O8N9S1	448.193	447.186	EX-HR2
855	C37H81O34N3S4	620.686	1239.36	EX-HR2
856	C20H41N3S4	452.226	451.218	EX-HR2
857	C36H56O9P2	348.177	694.34	EX-HR2
858	C15H29O2N3S2	695.347	347.17	EX-HR2
859	C13H22O4N4	299.171	298.164	UC2	[1]HMDB0060474	Diphthine
860	C22H48O2N2S4	251.137	500.26	EX-HR2
861	C22H48O2N2S4	501.267	500.26	EX-HR2
862	C18H25O8N	384.165	383.158	UC2	HMDB0038630	Niazimin A
863	C28H42O5N7P1S1	620.278	619.271	EX-HR2
864	C9H12O3N2	197.092	196.085	UC2	HMDB0037688	5-Nitro-2-propoxyaniline
	C9H12O3N2	197.092	196.085	UC2	HMDB0032852	2-(Ethylamino)-4,5-dihydroxybenzamide
865	C31H62O13P4	767.321	766.314	EX-HR2
867	C18H42O5N2P2S1	461.236	460.229	EX-HR2
868	C9H14O4N2	215.103	214.095	EX-HR2
869	C19H34O7N4	431.25	430.243	EX-HR2
870	C20H33O1P1S2	385.178	384.171	EX-HR2
871	C36H93O1N6P1S10	489.225	976.436	EX-HR2
872	C15H27O5N3	330.202	329.195	EX-HR2
873	C8H16O3N2	189.123	188.116	UC2	HMDB0028929	Leucyl-Glycine
	C8H16O3N2	189.123	188.116	UC2	HMDB0000759	Glycylleucine
	C8H16O3N2	189.123	188.116	UC2	HMDB0029120	Valyl-Alanine
	C8H16O3N2	189.123	188.116	UC2	HMDB0028907	Isoleucyl-Glycine
	C8H16O3N2	189.123	188.116	UC2	HMDB0000446	N-Alpha-acetyllysine
	C8H16O3N2	189.123	188.116	UC2	HMDB0028844	Glycyl-Isoleucine
	C8H16O3N2	189.123	188.116	UC2	HMDB0028700	Alanyl-Valine
	C8H16O3N2	189.123	188.116	UC2	HMDB0000206	N6-Acetyl-L-lysine
874	C5H7N3	110.071	109.064	UC2	C00002024	Brunfelsamidine
875	C15H25N5O4	340.198	339.191	Pep1000		A1[L|I]1H1
876	C7H8O3N2	169.061	168.053	UC2	C00016874	Dephostatin
878	C17H29N5O6	400.219	399.212	Pep1000		G3[L|I]1P1, G2A1V1P1, G1V1Q1P1, G1[L|I]1N1P1, A4P1, A1V1N1P1
879	C17H28N6O5	397.219	396.212	Pep1000		G1A1[L|I]1H1, A2V1H1, [L|I]1Q1H1
880	C9H14O3N4	227.114	226.107	UC2	HMDB0028878	Histidinyl-Alanine
	C9H14O3N4	227.114	226.107	UC2	HMDB0028689	Alanyl-Histidine
	C9H14O3N4	227.114	226.107	UC2	HMDB0000033	Carnosine
881	C30H39O5N1S1	263.635	525.255	EX-HR2
882	C12H19O3N3	254.15	253.143	EX-HR2
883	C30H37O4N1S1	254.629	507.244	EX-HR2
884	C24H42O2N5P3	526.262	525.255	EX-HR2
886	C20H37N2P1S3	433.193	432.186	EX-HR2
888	C13H19O4N3	282.145	281.138	EX-HR2
889	C9H15O4N1	202.107	201.1	EX-HR2
890	C9H17O5N	220.118	219.111	UC2	C00001550	Pantothenic acid
	C9H17O5N	220.118	219.111	UC2	C00037287	Hyacinthacine C1;(+)-Hyacinthacine C1
	C9H17NO5	220.118	219.111	Standard	KLCS0518	Pantothenic acid (dRT:-0.09)
892	C12H20O2N2	225.16	224.152	UC2	C00002316	Aspergillic acid
	C12H20O2N2	225.16	224.152	UC2	C00011258	Prolyldiketopiperazine B
893	C8H14O4N2	203.103	202.095	UC2	HMDB0029047	Serylproline
	C8H14O4N2	203.103	202.095	UC2	HMDB0028688	Alanyl-Hydroxyproline
	C8H14O4N2	203.103	202.095	UC2	C00001349	Coprine
	C8H14O4N2	203.103	202.095	UC2	HMDB0028856	Hydroxyprolyl-Alanine
	C8H14O4N2	203.103	202.095	UC2	HMDB0029026	Prolyl-Serine
894	C20H28N4O7	437.203	436.196	Pep1000		G1V1D1F1, G1T1Y1P1, A2E1F1, A1S1Y1P1, S2F1P1
895	C13H23N3O5	302.171	301.164	Pep1000		V1S1P1
896	C41H66O16S	283.141	846.407	UC2	C00038575	Bacopaside VI;(-)-Bacopaside VI
897	C33H82O1N5P9S1	876.395	875.388	EX-HR2
898	C13H25O6N3	320.182	319.174	EX-HR2
899	C11H18O4N2	243.134	242.127	EX-HR2
900	C15H23OBr	299.101	298.093	UC2	C00042465	Deschloroelatol
	C15H23OBr	299.101	298.093	UC2	C00021609	10-Bromo-2,3-epoxy-7-chamigrene
	C15H23OBr	299.101	298.093	UC2	C00046050	Palisol
	C15H23OBr	299.101	298.093	UC2	C00021718	Spirolaurenone
901	C22H31N5O8	494.225	493.217	Pep1000		G2V1D1F1, G2T1Y1P1, G1A2E1F1, G1A1S1Y1P1, G1S2F1P1, A3D1F1, A1E1Q1F1, V1D1N1F1, S1T2W1, S1Q1Y1P1, T1N1Y1P1
902	C14H23O4N5	326.182	325.175	EX-HR2
903	C14H25O6N3	332.182	331.174	EX-HR2
905	C10H12O3N2	209.092	208.085	UC2	HMDB0012948	Formyl-5-hydroxykynurenamine
	C10H12O3N2	209.092	208.085	UC2	C00007604	L-Kynurenine
	C10H12O3N2	209.092	208.085	UC2	C00051181	Kynurenine
	C10H12O3N2	209.092	208.085	UC2	HMDB0060757	4-Aminobenzoyl-(beta)-alanine
906	C10H20O4N2	233.15	232.142	UC2	HMDB0029065	Threoninyl-Leucine
	C10H20O4N2	233.15	232.142	UC2	HMDB0028939	Leucyl-Threonine
	C10H20O4N2	233.15	232.142	UC2	HMDB0013075	Spermic acid 2
	C10H20O4N2	233.15	232.142	UC2	HMDB0029064	Threoninyl-Isoleucine
	C10H20O4N2	233.15	232.142	UC2	HMDB0028917	Isoleucyl-Threonine
907	C38H61O8N10P1S1	425.214	848.413	EX-HR2
908	C18H48O2N10P2S4	627.239	626.232	EX-HR2
909	C11H17O2N3	224.139	223.132	EX-HR2
910	C6H8ON2	125.071	124.064	UC2	HMDB0040141	2-Methoxy-5-methylpyrazine
	C6H8ON2	125.071	124.064	UC2	HMDB0004181	Methylimidazole acetaldehyde
	C6H8ON2	125.071	124.064	UC2	HMDB0040143	2-Methoxy-6-methylpyrazine
	C6H8ON2	125.071	124.064	UC2	HMDB0031852	2-Methoxy-3-methylpyrazine
911	C13H25N3O4	288.192	287.185	Pep1000		G1V1[L|I]1, A1V2
912	C30H63O6N3S4	690.367	689.36	EX-HR2
913	C25H27ON	358.217	357.209	UC2	HMDB0144313	N-Desmethyltamoxifen
915	C31H66O5N1P3S2	345.687	689.36	EX-HR2
916	C29H38O8	515.264	514.257	UC2	HMDB0037036	Glycinoeclepin C
	C29H38O8	515.264	514.257	UC2	HMDB0036435	Lucidenic acid D2
917	C12H3O2N1S2	257.968	256.961	EX-HR2
918	C16H28O5N4	357.213	356.206	EX-HR2
919	C11H21ON	184.17	183.162	UC2	C00001984	Tecostanin
	C11H21ON	184.17	183.162	UC2	C00050294	Incarvilline;(-)-Incarvilline
920	C19H42O4S4	463.204	462.197	EX-HR2
921	C35H91N6P1S10	474.22	946.425	EX-HR2
922	C28H71O21N10P1S1	947.433	946.425	EX-HR2
923	C17H40O1N5P5	486.199	485.192	EX-HR2
924	C33H30O2N4	515.244	514.237	UC2	HMDB0015101	Telmisartan
925	C12H23O2N3	242.186	241.179	EX-HR2
926	C10H18O5N2	247.129	246.122	UC2	HMDB0028925	Leucyl-Aspartate
	C10H18O5N2	247.129	246.122	UC2	HMDB0028903	Isoleucyl-Aspartate
	C10H18O5N2	247.129	246.122	UC2	HMDB0028757	Aspartyl-Leucine
	C10H18O5N2	247.129	246.122	UC2	HMDB0011172	gamma-Glutamylvaline
	C10H18O5N2	247.129	246.122	UC2	HMDB0028756	Aspartyl-Isoleucine
	C10H18O5N2	247.129	246.122	UC2	HMDB0011166	L-beta-aspartyl-L-leucine
	C10H18O5N2	247.129	246.122	UC2	HMDB0028832	Glutamylvaline
	C10H18O5N2	247.129	246.122	UC2	HMDB0029126	Valyl-Glutamate
927	C11H19N3O6S2	354.079	353.072	Pep1000		E1C2
928	C11H12O3N2	221.092	220.085	UC2	HMDB0061174	p-Hydroxyl-ethotoin
	C11H12O3N2	221.092	220.085	UC2	C00001980	Jasminine
	C11H12O3N2	221.092	220.085	UC2	C00001371	5-Hydroxy-L-tryptophan
929	C10H16O5N2	245.113	244.106	UC2	C00048044	Palythine
930	C15H32O1N2S2	321.203	320.196	EX-HR2
931	C23H21O4N	376.154	375.147	UC2	C00025300	Dioncolactone A;Dioncopeltine A lactone
932	C20H44O4S4	477.22	476.212	EX-HR2
933	C22H47O2N1S4	486.256	485.249	EX-HR2
934	C15H26O5N4	343.198	342.19	EX-HR2
935	C12H18O2N4	251.15	250.143	EX-HR2
937	C16H29N3O6	360.213	359.206	Pep1000		V1[L|I]1E1, [L|I]2D1
938	C32H54O15	679.354	678.346	UC2	C00041698	Nicandrose B;(+)-Nicandrose B
939	C16H38O10N1P1	436.231	435.223	EX-HR2
940	C32H54O15	340.181	678.346	UC2	C00041698	Nicandrose B;(+)-Nicandrose B
942	C10H17O4N3	244.129	243.122	UC2	HMDB0029031	Prolyl-Gamma-glutamate
	C10H17O4N3	244.129	243.122	UC2	HMDB0029015	Prolyl-Glutamine
	C10H17O4N3	244.129	243.122	UC2	HMDB0028805	Glutaminylproline
943	C14H25O9N	352.16	351.153	UC2	C00017814	(+)-Validoxylamine G;Validoxylamine G
944	C42H77O5N5S5	298.158	891.453	EX-HR2
946	C27H55O2N3S4	582.325	581.318	EX-HR2
948	C30H44O10	283.155	564.293	UC2	C00039692	Macrolactin C
	C30H44O10	283.155	564.293	UC2	C00046392	Scuterulein A;(-)-Scuterulein A
	C30H44O10	283.155	564.293	UC2	C00003631	Musaroside
	C30H44O10	283.155	564.293	UC2	C00039693	Macrolactin O;(-)-Macrolactin O
	C30H44O10	283.155	564.293	UC2	C00003641	Vernadigin
	C30H44O10	283.155	564.293	UC2	C00039696	Macrolactin B
	C30H44O10	283.155	564.293	UC2	C00032215	Strophanthojavoside
949	C34H47O5N1S1	291.666	581.317	EX-HR2
950	C14H37O3N7S3	448.219	447.212	EX-HR2
951	C18H41O11P1	465.246	464.239	EX-HR2
952	C14H17O8N5	384.115	383.108	UC2	HMDB0000912	Succinyladenosine
954	C32H39O2N2P1	515.282	514.275	EX-HR2
955	C16H37O11P1	437.215	436.207	EX-HR2
957	C52H68O1N8P2S1	458.243	914.471	EX-HR2
958	C14H25N3O4	300.192	299.185	Pep1000		A1[L|I]1P1
959	C4H7O2NCl2	171.993	170.985	UC2	C00016488	Armentomycin;L-Armentomycin
960	C21H40O1N3P3	444.246	443.238	EX-HR2
961	C15H21O2N3	276.171	275.163	UC2	C00001757	Physostigmine
962	C24H44O3N6S2	529.299	528.292	EX-HR2
963	C32H48O4S1	265.171	528.327	EX-HR2
964	C14H18O4N2	279.134	278.127	UC2	HMDB0029029	Prolyl-Tyrosine
	C14H18O4N2	279.134	278.127	UC2	HMDB0029113	Tyrosyl-Proline
	C14H18O4N2	279.134	278.127	UC2	HMDB0028996	Phenylalanyl-Hydroxyproline
	C14H18O4N2	279.134	278.127	UC2	HMDB0011112	N1-(alpha-D-ribosyl)-5,6-dimethyl-benzimidazole
965	C11H20O3N2	229.155	228.147	UC2	HMDB0011175	Leucylproline
	C11H20O3N2	229.155	228.147	UC2	HMDB0011174	Isoleucylproline
966	C11H18O4N2	243.134	242.127	EX-HR2
967	C16H34O9	371.228	370.22	UC2	HMDB0094680	Octaethylene glycol
968	C11H20O5N2	261.144	260.137	UC2	HMDB0028928	Leucyl-Glutamate
	C11H20O5N2	261.144	260.137	UC2	HMDB0028823	Glutamylleucine
	C11H20O5N2	261.144	260.137	UC2	HMDB0011171	gamma-Glutamylleucine
	C11H20O5N2	261.144	260.137	UC2	HMDB0028906	Isoleucyl-Glutamate
	C11H20O5N2	261.144	260.137	UC2	HMDB0011170	gamma-Glutamylisoleucine
	C11H20O5N2	261.144	260.137	UC2	HMDB0028822	Glutamylisoleucine
969	C21H59O10N7P2S2	348.669	695.324	EX-HR2
970	C15H43O5N9S3	263.635	525.255	EX-HR2
971	C15H34O1S3	653.362	326.177	EX-HR2
972	C16H28O5N6	385.219	384.212	EX-HR2
973	C16H25O6N5	384.188	383.18	UC2	C00007554	Dihydrozeatin O-glucoside
974	C9H18O4N2	219.134	218.127	UC2	HMDB0029043	Serylleucine
	C9H18O4N2	219.134	218.127	UC2	HMDB0028938	Leucyl-Serine
	C9H18O4N2	219.134	218.127	UC2	C00001544	Lysopine
	C9H18O4N2	219.134	218.127	UC2	HMDB0029137	Valyl-Threonine
	C9H18O4N2	219.134	218.127	UC2	HMDB0014515	Meprobamate
	C9H18O4N2	219.134	218.127	UC2	HMDB0041313	Pantothenamide
	C9H18O4N2	219.134	218.127	UC2	HMDB0029042	Serylisoleucine
	C9H18O4N2	219.134	218.127	UC2	HMDB0029074	Threoninyl-Valine
	C9H18O4N2	219.134	218.127	UC2	HMDB0028916	Isoleucyl-Serine
975	C32H45O7N1S1	294.653	587.292	EX-HR2
976	C15H34O1S3	327.184	326.177	EX-HR2
977	C8H14O3N2	187.108	186.1	UC2	HMDB0028695	Alanyl-Proline
	C8H14O3N2	187.108	186.1	UC2	HMDB0029010	Prolyl-Alanine
978	C28H53N3P4S1	588.298	587.291	EX-HR2
980	C59H103O9N2P3S3	391.875	1172.6	EX-HR2
981	C16H27N5O7	402.198	401.191	Pep1000		G2A1T1P1, G1A2S1P1, G1T1Q1P1, A1S1Q1P1, A1T1N1P1
982	C53H123P3S10	587.309	1172.6	EX-HR2
983	C54H95O20N2P1S1	385.872	1154.59	EX-HR2
984	C25H38O10	499.254	498.246	UC2	C00047475	Jatamanvaltrate L;(+)-Jatamanvaltrate L
985	C20H48O4P2S2	479.254	478.247	EX-HR2
986	C17H28N4O8	417.198	416.191	Pep1000		A1T1E1P1, V1S1D1P1
987	C36H55O4N1S1	299.7	597.385	EX-HR2
988	C21H35O6N5	454.266	453.259	EX-HR2
989	C7H20O1N9P1S1	619.257	309.125	EX-HR2
990	C7H20O1N9P1S1	310.132	309.125	EX-HR2
991	C24H51O4N1S5	578.249	577.242	EX-HR2
992	C8H8	105.07	104.063	UC2	C00037855	Styrene
993	C24H33O7N5	504.245	503.238	UC2	C00018139	Norplicacetin
994	C20H33N5O8	472.24	471.233	Pep1000		G2[L|I]1E1P1, G1A1V1E1P1, G1A1[L|I]1D1P1, G1T2P2, A2V1D1P1, A1S1T1P2, V1E1Q1P1, [L|I]1D1Q1P1, [L|I]1E1N1P1
995	C10H30N7P1S2	344.181	343.174	EX-HR2
996	C22H31N5O8	494.225	493.217	Pep1000		G2V1D1F1, G2T1Y1P1, G1A2E1F1, G1A1S1Y1P1, G1S2F1P1, A3D1F1, A1E1Q1F1, V1D1N1F1, S1T2W1, S1Q1Y1P1, T1N1Y1P1
997	C12H33O4N5S3	408.177	407.169	EX-HR2
998	C24H33O9N	480.223	479.216	UC2	C00040114	Pulchellamine C;(+)-Pulchellamine C
1000	C25H38O3N7P1S1	548.257	547.249	EX-HR2
1001	C24H50O2N2S4	527.283	526.276	EX-HR2
1002	C13H25O4N3	288.192	287.185	EX-HR2
1003	C16H27O3N3	310.213	309.205	EX-HR2
1004	C22H46O5S4	519.23	518.223	EX-HR2
1005	C9H12O4N2	213.087	212.08	EX-HR2
1006	C9H15O4N3	230.114	229.106	UC2	HMDB0029012	Prolyl-Asparagine
	C9H15O4N3	230.114	229.106	UC2	HMDB0028739	Asparaginyl-Proline
1008	C10H16O3N2	425.239	212.116	UC2	HMDB0014382	Butabarbital
	C10H16O3N2	425.239	212.116	UC2	HMDB0011180	L-prolyl-L-proline
	C10H16O3N2	425.239	212.116	UC2	HMDB0015442	Butethal
1009	C29H38N10P2	589.283	588.276	EX-HR2
1011	C31H66O5N1P3S2	345.687	689.36	EX-HR2
1012	C25H37O5NS	464.247	463.239	UC2	C00046472	trans-Epothilone C2
	C25H37O5NS	464.247	463.239	UC2	C00045909	Epothilone C8;(-)-Epothilone C8
	C25H37O5NS	464.247	463.239	UC2	C00045905	Epothilone C4;(-)-Epothilone C4
	C25H37O5NS	464.247	463.239	UC2	C00045904	Epothilone C3;(-)-Epothilone C3
1013	C11H20O2N2	213.16	212.152	UC2	HMDB0060336	1,4'-Bipiperidine-1'-carboxylic acid
1014	C26H42O11	531.28	530.273	UC2	C00032404	Tricalysioside Q;(-)-Tricalysioside Q
	C26H42O11	531.28	530.273	UC2	C00047543	Pharboside E;(-)-Pharboside E
	C26H42O11	531.28	530.273	UC2	C00047544	Pharboside F;(-)-Pharboside F
	C26H42O11	531.28	530.273	UC2	C00047542	Pharboside D;(-)-Pharboside D
	C26H42O11	531.28	530.273	UC2	HMDB0034679	Cinncassiol D2 glucoside
1015	C60H73O13N3	522.764	1043.51	EX-HR2
1017	C8H10O2N2	167.082	166.074	EX-HR2
1019	C22H26O8	419.17	418.163	UC2	HMDB0135640	3,4,5-trihydroxy-6-[1-(4-methoxyphenyl)-3-phenylpropoxy]oxane-2-carboxylic acid
	C22H26O8	419.17	418.163	UC2	C00045944	Ferupennin M;(+)-Ferupennin M
	C22H26O8	419.17	418.163	UC2	C00046767	Hispidunolide B;(-)-Hispidunolide B
	C22H26O8	419.17	418.163	UC2	C00020568	3alpha,4alpha-Epoxy-8beta-hydroxy-9beta-(5-acetoxy-tiglinoyloxy)-3,4-dihydro-lasiolaenin
	C22H26O8	419.17	418.163	UC2	C00020501	Eupachifolin B
	C22H26O8	419.17	418.163	UC2	C00045938	Ferupennin G;(+)-Ferupennin G
	C22H26O8	419.17	418.163	UC2	HMDB0039068	(R)-Byakangelicinn 2'-(3-methylbutanoate)
	C22H26O8	419.17	418.163	UC2	C00030435	Guaiaglehnin A
	C22H26O8	419.17	418.163	UC2	C00020502	Eupahakonesin
	C22H26O8	419.17	418.163	UC2	C00045940	Ferupennin I;(+)-Ferupennin I
	C22H26O8	419.17	418.163	UC2	C00044152	Lirioresinol A
	C22H26O8	419.17	418.163	UC2	C00050250	Teumassin
	C22H26O8	419.17	418.163	UC2	C00020846	Skutchiolide A
	C22H26O8	419.17	418.163	UC2	C00045943	Ferupennin L;(+)-Ferupennin L
	C22H26O8	419.17	418.163	UC2	C00045936	Ferupennin E;(-)-Ferupennin E
	C22H26O8	419.17	418.163	UC2	C00020596	Deoxygraminiliatrin
	C22H26O8	419.17	418.163	UC2	C00020697	Zoapatanolide D
	C22H26O8	419.17	418.163	UC2	C00003273	Euparotin acetate
	C22H26O8	419.17	418.163	UC2	C00020567	3alpha,4alpha-Epoxy-9beta-hydroxy-8beta-(5-acetoxy-tiglinoyloxy)-3,4-dihydro-lasiolaenin
	C22H26O8	419.17	418.163	UC2	C00045939	Ferupennin H;(+)-Ferupennin H
	C22H26O8	419.17	418.163	UC2	C00003315	Liatrin
	C22H26O8	419.17	418.163	UC2	C00032314	Teucrolivin H
	C22H26O8	419.17	418.163	UC2	C00017088	(-)-Furaquinocin H;Furaquinocin H;KO 3988H
	C22H26O8	419.17	418.163	UC2	C00033151	Magnostellin B;(+)-Magnostellin B
	C22H26O8	419.17	418.163	UC2	C00020859	Jamaicolide A
1020	C15H29O5N3	332.218	331.211	UC2	HMDB0014924	Marimastat
1021	C19H22O4	315.159	314.152	UC2	C00019960	(+)-7-(3-Methylbut-2-enyloxy)-8-(2-hydroxy-3-methylbut-3-enyl)coumarin
	C19H22O4	315.159	314.152	UC2	C00000431	Gibberellin A103;GA103
	C19H22O4	315.159	314.152	UC2	C00036786	Auraptenol
	C19H22O4	315.159	314.152	UC2	C00019593	Lupichromone;Eriosematin C
	C19H22O4	315.159	314.152	UC2	C00045869	Drypetenone B;(-)-Drypetenone B
	C19H22O4	315.159	314.152	UC2	C00019961	(+)-7-(3-Methylbut-2-enyloxy)-8-(4-hydroxy-3-methylbut-2-enyl)coumarin
	C19H22O4	315.159	314.152	UC2	C00019788	Anisocoumarin H
	C19H22O4	315.159	314.152	UC2	C00000680	(-)-Rel-(pR,9S,9'S)-maximowicziol A
	C19H22O4	315.159	314.152	UC2	C00015841	Perrottetin B
	C19H22O4	315.159	314.152	UC2	C00000679	(-)-(aS,9S,9'S)-Alnusdiol;(-)-Alnusdiol;Alnusdiol
	C19H22O4	315.159	314.152	UC2	C00007332	Gibberellin A120
	C19H22O4	315.159	314.152	UC2	C00037142	Ferulagol B
	C19H22O4	315.159	314.152	UC2	C00046839	O-Methyloctandrenolone
	C19H22O4	315.159	314.152	UC2	C00017426	6beta-(2-Methylacryloyloxy)-9-oxoeuryopsin
	C19H22O4	315.159	314.152	UC2	HMDB0032726	Menadiol dibutyrate
	C19H22O4	315.159	314.152	UC2	C00019785	Anisocoumarin E
	C19H22O4	315.159	314.152	UC2	C00019786	Anisocoumarin F
	C19H22O4	315.159	314.152	UC2	C00035561	Chalepin
	C19H22O4	315.159	314.152	UC2	C00019896	7-(6R-Hydroxy-3,7-dimethylocta-2,5-dienyl)-7-hydroxycoumarin
	C19H22O4	315.159	314.152	UC2	C00036948	Cryptomoscatone E1
	C19H22O4	315.159	314.152	UC2	C00019877	8-Geranyl-5,7-dihydroxycoumarin
	C19H22O4	315.159	314.152	UC2	C00000866	2,3-DehydroGA9
	C19H22O4	315.159	314.152	UC2	C00000073	Gibberellin A73;GA73
	C19H22O4	315.159	314.152	UC2	C00037929	cis-Dehydrocrotonin
	C19H22O4	315.159	314.152	UC2	C00043631	Karnatakafuran A
	C19H22O4	315.159	314.152	UC2	C00007980	Grandiflorone
	C19H22O4	315.159	314.152	UC2	C00037141	Ferulagol A
	C19H22O4	315.159	314.152	UC2	C00029333	(E)-6-Hydroxy-7-(3-methyl-2-butenyl)-2-(3-oxobut-1-enyl)chroman-5-carbaldehyde
1022	C38H46O9	647.321	646.314	UC2	C00035955	6alpha-Acetoxy-9beta-benzoyloxy-1beta-cinnamoyloxy-8beta-(2-methylbutanoyloxy)-beta-dihydroagarofuran
	C38H46O9	647.321	646.314	UC2	C00047236	Gambogenific acid;(-)-Gambogenific acid;
1023	C32H44O9N2	301.159	600.305	UC2	C00047305	Majusine A;(+)-Majusine A
	C32H44O9N2	301.159	600.305	UC2	C00035377	Puberanine
	C32H44O9N2	301.159	600.305	UC2	C00035343	N-Acetylsepaconitine
1024	C38H46O9	324.166	646.314	UC2	C00035955	6alpha-Acetoxy-9beta-benzoyloxy-1beta-cinnamoyloxy-8beta-(2-methylbutanoyloxy)-beta-dihydroagarofuran
	C38H46O9	324.166	646.314	UC2	C00047236	Gambogenific acid;(-)-Gambogenific acid;
1025	C28H54O8N2S4	338.145	674.276	EX-HR2
1026	C14H25O3N1S2	320.135	319.128	EX-HR2
1027	C23H45O4N1S4	528.23	527.223	EX-HR2
1028	C24H52O1N8P4S2	329.14	656.266	EX-HR2
1029	C5H9O4N	148.06	147.053	UC2	C00007459	O-Acetylserine
	C5H9O4N	148.06	147.053	UC2	HMDB0062183	N-lactoyl-Glycine
	C5H9O4N	148.06	147.053	UC2	HMDB0033550	3-(Carboxymethylamino)propanoic acid
	C5H9O4N	148.06	147.053	UC2	HMDB0002931	N-Acetylserine
	C5H9O4N	148.06	147.053	UC2	HMDB0006556	L-4-Hydroxyglutamate semialdehyde
	C5H9O4N	148.06	147.053	UC2	HMDB0002393	N-Methyl-D-aspartic acid
	C5H9O4N	148.06	147.053	UC2	C00019577	DL-Glutamate
1030	C29H49O8N4P3	675.284	674.276	EX-HR2
1031	C18H23O2N1S2	350.124	349.117	EX-HR2
1032	C29H52O2N3P3S5	364.601	727.188	EX-HR2
1033	C89H49N3	580.703	1159.39	EX-HR2
1034	C10H16O3N2	213.123	212.116	UC2	HMDB0014382	Butabarbital
	C10H16O3N2	213.123	212.116	UC2	HMDB0011180	L-prolyl-L-proline
	C10H16O3N2	213.123	212.116	UC2	HMDB0015442	Butethal
1035	C10H18O5N2	247.129	246.122	UC2	HMDB0028925	Leucyl-Aspartate
	C10H18O5N2	247.129	246.122	UC2	HMDB0028903	Isoleucyl-Aspartate
	C10H18O5N2	247.129	246.122	UC2	HMDB0028757	Aspartyl-Leucine
	C10H18O5N2	247.129	246.122	UC2	HMDB0011172	gamma-Glutamylvaline
	C10H18O5N2	247.129	246.122	UC2	HMDB0028756	Aspartyl-Isoleucine
	C10H18O5N2	247.129	246.122	UC2	HMDB0011166	L-beta-aspartyl-L-leucine
	C10H18O5N2	247.129	246.122	UC2	HMDB0028832	Glutamylvaline
	C10H18O5N2	247.129	246.122	UC2	HMDB0029126	Valyl-Glutamate
1036	C16H38O1S4	375.188	374.181	EX-HR2
1037	C14H19O2N7	318.167	317.16	UC2	C00018729	Kikumycin B
1038	C16H28O1N1P3	344.146	343.138	EX-HR2
1039	C11H22O3N2	231.17	230.163	UC2	HMDB0028942	Leucyl-Valine
	C11H22O3N2	231.17	230.163	UC2	HMDB0029131	Valyl-Leucine
	C11H22O3N2	231.17	230.163	UC2	HMDB0028920	Isoleucyl-Valine
	C11H22O3N2	231.17	230.163	UC2	HMDB0029130	Valyl-Isoleucine
1040	C34H71O8N3P2S3	404.701	807.388	EX-HR2
1041	C16H28O5N4	357.213	356.206	EX-HR2
1042	C25H29O5	410.209	409.201	UC2	C00039034	Dimethyl dicitrinin A
1044	C26H40O4N3P3	552.23	551.223	EX-HR2
1045	C13H25N1S2	519.293	259.143	EX-HR2
1046	C16H23O10N3	418.146	417.138	UC2	HMDB0060751	3'-Amino-3'-deoxythimidine glucuronide
1048	C29H59O7N3S4	690.331	689.324	EX-HR2
1049	C4H8O3N2	133.061	132.053	UC2	[-1]C00034027	L-Asparagine
1051	C18H50O6N5P3S1	558.277	557.269	EX-HR2
1052	C34H44O13	661.285	660.278	UC2	C00031499	12-O-Deacetyltrichilin H
1054	C24H30O12	511.181	510.174	UC2	C00010707	Syringopicroside B
	C24H30O12	511.181	510.174	UC2	C00008863	Plumerubroside
	C24H30O12	511.181	510.174	UC2	C00024025	8-O-(p-Coumaroyl)-harpagide
	C24H30O12	511.181	510.174	UC2	C00037025	Demethylligstroside;(-)-Demethylligstroside
	C24H30O12	511.181	510.174	UC2	C00010652	Globularinin
	C24H30O12	511.181	510.174	UC2	C00035147	Picroroside A;(-)-Picroroside A
	C24H30O12	511.181	510.174	UC2	C00010483	Arborside C
1055	C10H17O3N3	228.134	227.127	UC2	C00031688	Cordycedipeptide A;(-)-Cordycedipeptide A
1056	C10H14O3N2	211.108	210.1	UC2	C00028045	Chinese bittersweet alkaloid I
	C10H14O3N2	211.108	210.1	UC2	HMDB0015441	Aprobarbital
1057	C22H47O3N1S4	502.251	501.244	EX-HR2
1059	C14H24O4	257.175	256.167	UC2	HMDB0062364	(6R,8Z)-6-Hydroxy-3-oxotetradecenoic acid
	C14H24O4	257.175	256.167	UC2	HMDB0036143	Monomenthyl succinate
	C14H24O4	257.175	256.167	UC2	HMDB0030993	5-Nonyltetrahydro-2-oxo-3-furancarboxylic acid
1060	C7H12ON2	141.102	140.095	UC2	C00023613	Norloline
1061	C20H46S4	415.256	414.248	EX-HR2
1062	C11H14N2	175.123	174.116	UC2	HMDB0033755	2-Butyl-1H-benzimidazole
	C11H14N2	175.123	174.116	UC2	C00001411	Gramine
	C11H14N2	175.123	174.116	UC2	C00026521	N-Methyltryptamine
1063	C12H16O3N2	237.123	236.116	UC2	HMDB0028694	Alanyl-Phenylalanine
	C12H16O3N2	237.123	236.116	UC2	HMDB0060855	O-Desmethyl-lacosamide
	C12H16O3N2	237.123	236.116	UC2	HMDB0062497	N-Acetyl-5-methoxykynuramine
	C12H16O3N2	237.123	236.116	UC2	HMDB0015444	Hexobarbital
	C12H16O3N2	237.123	236.116	UC2	HMDB0028988	Phenylalanyl-Alanine
1064	C16H29O6N3	360.213	359.206	EX-HR2
1065	C16H30N4O5	359.229	358.222	Pep1000		G2[L|I]2, G1A1V1[L|I]1, A2V2, V1[L|I]1Q1, [L|I]2N1
1066	C23H49O9N1P2S1	578.268	577.26	EX-HR2
1067	C27H56O13N1P1	317.682	633.349	EX-HR2
1068	C22H53O8N9P2	634.357	633.349	EX-HR2
1069	C20H25N5O7	448.183	447.175	Pep1000		G2E1W1, G1A1D1W1, D1Q1W1, E1N1W1, E1Y1H1
1071	C16H43O4N3P4	466.228	465.22	EX-HR2
1072	C20H45O1N1S4	222.626	443.238	EX-HR2
1073	C47H48O3N1P1	353.676	705.337	EX-HR2
1074	C14H23O4N3	298.176	297.169	EX-HR2
1075	C20H42O1S4	427.219	426.212	EX-HR2
1078	C24H41O9N	244.645	487.278	UC2	C00032784	Broussonetine X;(+)-Broussonetine X
1079	C19H33N5O7	444.245	443.238	Pep1000		G2[L|I]1T1P1, G1A1V1T1P1, G1A1[L|I]1S1P1, A2V1S1P1, A1E1K1P1, V1T1Q1P1, [L|I]1S1Q1P1, [L|I]1T1N1P1
1080	C19H34O8	391.233	390.225	UC2	HMDB0041578	7,8-Dihydro-3b,6a-dihydroxy-alpha-ionol 9-glucoside
	C19H34O8	391.233	390.225	UC2	C00033461	Turpinionoside D;(-)-Turpinionoside D
	C19H34O8	391.233	390.225	UC2	C00033459	Turpinionoside A;(-)-Turpinionoside A
	C19H34O8	391.233	390.225	UC2	C00029658	(3S,5R,6S,7E,9x)-7-Megastigmene-3,6,9-triol 9-glucoside
	C19H34O8	391.233	390.225	UC2	C00032740	Ascleposide D;(-)-Ascleposide D
	C19H34O8	391.233	390.225	UC2	C00033240	Myrsinionoside B;(-)-Myrsinionoside B
	C19H34O8	391.233	390.225	UC2	C00031281	Sammangaoside B;(-)-Sammangaoside B;Summangaoside B
	C19H34O8	391.233	390.225	UC2	C00031353	Sedumoside C;(-)-Sedumoside C
	C19H34O8	391.233	390.225	UC2	C00031354	Sedumoside D;(-)-Sedumoside D
1081	C24H41O9N	488.285	487.278	UC2	C00032784	Broussonetine X;(+)-Broussonetine X
1082	C13H25O4N5	316.198	315.191	EX-HR2
1083	C32H68O17P4	849.348	848.341	EX-HR2
1084	C29H40O11	565.264	564.257	UC2	C00037257	Hellebortin A
	C29H40O11	565.264	564.257	UC2	C00046947	Taxuyunnanine L;(-)-Taxuyunnanine L
	C29H40O11	565.264	564.257	UC2	C00046946	Taxuyunnanine K;(-)-Taxuyunnanine K
	C29H40O11	565.264	564.257	UC2	C00037259	Hellebortin C
	C29H40O11	565.264	564.257	UC2	C00039226	Frajunolide J;(-)-Frajunolide J
1085	C16H28O11N2	425.177	424.169	UC2	HMDB0062702	N,N'-diacetylchitobiose
1086	C10H14N2	163.123	162.116	UC2	C00002015	Anabasine
	C10H14N2	163.123	162.116	UC2	C00002057	Nicotine
	C10H14N2	163.123	162.116	UC2	HMDB0039982	Trimethyl-2-propenylpyrazine
1087	C15H38N9P1S2	440.25	439.243	EX-HR2
1088	C10H18O3N2	215.139	214.132	UC2	HMDB0029135	Valyl-Proline
	C10H18O3N2	215.139	214.132	UC2	HMDB0029030	Prolyl-Valine
	C10H18O3N2	215.139	214.132	UC2	C00000757	Dethiobiotin
1089	C17H30O6N4	387.224	386.217	EX-HR2
1090	C20H52O8N1P1S2	530.294	529.287	EX-HR2
1091	C5H7O3N	130.05	129.043	UC2	HMDB0062585	Pyrroline hydroxycarboxylic acid
	C5H7O3N	130.05	129.043	UC2	C00007403	5-Oxoprolinate
	C5H7O3N	130.05	129.043	UC2	HMDB0002234	1-Pyrroline-4-hydroxy-2-carboxylate
	C5H7O3N	130.05	129.043	UC2	HMDB0001843	N-Acryloylglycine
	C5H7O3N	130.05	129.043	UC2	HMDB0061093	dimethadione
1092	C36H53O12N3	360.69	719.363	UC2	C00039560	Kitastatin 1
1093	C23H31O7N	434.217	433.21	UC2	HMDB0014826	Mycophenolate mofetil
	C23H31O7N	434.217	433.21	UC2	HMDB0010341	Dextrorphan O-glucuronide
	C23H31O7N	434.217	433.21	UC2	C00025100	6-Dihydroepistephamiersine 6-acetate
1094	C36H53O12N3	720.37	719.363	UC2	C00039560	Kitastatin 1
1095	C14H23N3O6	330.166	329.159	Pep1000		V1D1P1
1096	C14H27O4N3	302.207	301.2	UC2	C00018401	DC 14
1097	C20H42O2N2S4	471.22	470.213	EX-HR2
1098	C14H25O5N3	316.187	315.179	EX-HR2
1099	C10H14O4N2	227.103	226.095	UC2	C00007339	Porphobilinogen
	C10H14O4N2	227.103	226.095	UC2	HMDB0014336	Carbidopa
1100	C19H42O2S4	431.214	430.207	EX-HR2
1101	C20H46S5	447.228	446.22	EX-HR2
1102	C43H111O10N7S9	392.203	1173.59	EX-HR2
1105	C53H103O6N5P6S2	386.2	1155.58	EX-HR2
1106	C29H48O3N7P3	318.659	635.303	EX-HR2
1107	C27H51O6N5P2S1	636.311	635.304	EX-HR2
1108	C26H44O14N6	665.299	664.292	UC2	C00018576	Muracein A
1110	C17H45N3P2S3	450.232	449.225	EX-HR2
[truncated: 5,600 more rows]
