# Supplementary material for: Metabolome Analysis of Constituents in Membrane Vesicles for Clostridium thermocellum Growth Stimulation
Source: Microorganisms. 2021 Mar 13;9(3):593. doi: 10.3390/microorganisms9030593 (PMC8002186; doi:10.3390/microorganisms9030593)
Supplement: Supplementary file 1 [file microorganisms-09-00593-s001.zip › 210206 Supplementary file /Table S4.xlsx]

## Sheet: B. subtilis broth
Table S4. The intensities of detected peaks in cell-free B. subtilis trpC2 broth by LC-MS/MS
Detected peak No.	trpC2_1	trpC2_2	trpC2_3	Average trpC2	StdDev trpC2	trpC2 yxeJ_1	trpC2 yxeJ_2	trpC2 yxeJ_3	Average trpC2 yxeJ	StdDev trpC2 yxeJ	Ratio (Ave. trpC2 / Ave. trpC2 yxeJ)
1938	220763	226466	223605	223611	2851.49	0	0	0	0	0	-
1980	49245.2	54409.6	43862.6	49172.4	5273.86	0	0	0	0	0	-
1532	62955.1	7957.69	63369.3	44760.7	31873	0	0	0	0	0	-
1372	38707.4	47783.1	41668.2	42719.6	4628.33	0	0	0	0	0	-
1378	36998.2	37406.9	36056.9	36820.7	692.295	0	0	0	0	0	-
1377	31331.1	41791	30811.9	34644.7	6194.32	0	0	0	0	0	-
453	27217	26885.3	27072.1	27058.2	166.292	0	0	0	0	0	-
2242	24589	22383.9	23256.4	23409.8	1110.51	0	0	0	0	0	-
1607	25440.5	23993.8	20061.4	23165.2	2783.61	0	0	0	0	0	-
3162	17735.6	18190.8	28167.4	21364.6	5895.78	0	0	0	0	0	-
2948	31310.3	31027.8	0	20779.3	17996	0	0	0	0	0	-
2764	21815.6	17021.8	14645.1	17827.5	3652.53	0	0	0	0	0	-
2268	23645.3	11421.2	11465.1	15510.5	7044.98	0	0	0	0	0	-
799	15114.8	12851.5	16139.1	14701.8	1682.23	0	0	0	0	0	-
510	16351.7	13711.6	13450.5	14504.6	1604.93	0	0	0	0	0	-
960	14188.7	14601.9	14482.1	14424.2	212.577	0	0	0	0	0	-
1528	12305.2	16518.4	11949.9	13591.2	2541.29	0	0	0	0	0	-
2575	13072.6	14150.6	13526	13583.1	541.276	0	0	0	0	0	-
1397	10375.5	12204.5	18107.5	13562.5	4040.93	0	0	0	0	0	-
2345	12755.9	13580.5	12178.4	12838.3	704.647	0	0	0	0	0	-
1733	16177.3	11745.7	10530.6	12817.9	2972.07	0	0	0	0	0	-
2988	0	7755	28425.2	12060.1	14693.5	0	0	0	0	0	-
1381	10926.9	10102.9	15023.5	12017.8	2635.46	0	0	0	0	0	-
1606	7903.06	16974.5	8984.04	11287.2	4954.93	0	0	0	0	0	-
466	14139.3	8996.29	10210.5	11115.4	2688.28	0	0	0	0	0	-
514	11028.3	10666	8880.68	10191.7	1149.7	0	0	0	0	0	-
2536	8418.23	10739.8	11141	10099.7	1469.93	0	0	0	0	0	-
852	12436.8	8154.63	9233.4	9941.62	2227.22	0	0	0	0	0	-
1609	7686.93	11435.9	8053.52	9058.79	2066.81	0	0	0	0	0	-
1245	6786.26	11852.9	7931.1	8856.75	2657.12	0	0	0	0	0	-
450	6897.89	10049.6	9503.18	8816.91	1684.23	0	0	0	0	0	-
2237	9558.42	7649.19	9102.66	8770.09	997.116	0	0	0	0	0	-
2633	9504.28	7171.76	9073.52	8583.18	1241.16	0	0	0	0	0	-
2806	11566.9	7818.47	5813.83	8399.72	2920.23	0	0	0	0	0	-
2648	11480.6	1609.72	11177	8089.11	5613.37	0	0	0	0	0	-
1122	8273.24	8161.65	4488.23	6974.37	2153.79	0	0	0	0	0	-
1526	6397.12	7736.01	6351.37	6828.17	786.551	0	0	0	0	0	-
3202	5489.06	8125.07	5951.83	6521.99	1407.46	0	0	0	0	0	-
815	6235.85	7318.83	4659.33	6071.34	1337.36	0	0	0	0	0	-
2673	5317.39	6478.59	6319.9	6038.63	629.632	0	0	0	0	0	-
1271	6521.57	5111.12	5429.64	5687.44	739.722	0	0	0	0	0	-
2405	3829.9	6188.26	6714.78	5577.65	1536.31	0	0	0	0	0	-
2647	5789.25	7094.31	3550.65	5478.07	1792.21	0	0	0	0	0	-
1346	1565.94	7126.22	7596.09	5429.42	3354.11	0	0	0	0	0	-
455	3938.52	5184.92	6258.54	5127.33	1161.08	0	0	0	0	0	-
1150	4922.42	6319.31	4119.55	5120.43	1113.16	0	0	0	0	0	-
162	4584.37	5764.62	5000.63	5116.54	598.604	0	0	0	0	0	-
3086	0	14962.9	0	4987.65	8638.86	0	0	0	0	0	-
291	12789.5	0	0	4263.15	7384	0	0	0	0	0	-
1710	4866.29	4206.25	3529.95	4200.83	668.19	0	0	0	0	0	-
211	3633.96	4697.53	4241.12	4190.87	533.565	0	0	0	0	0	-
2934	3074.68	3462.19	5831.56	4122.81	1492.45	0	0	0	0	0	-
2979	0	0	12328	4109.33	7117.57	0	0	0	0	0	-
2804	4366.55	3403.29	4257.45	4009.09	527.474	0	0	0	0	0	-
3028	10979.9	0	0	3659.97	6339.25	0	0	0	0	0	-
538	949.901	4995.01	4933.49	3626.13	2317.89	0	0	0	0	0	-
1546	2546.7	3251.77	4172.78	3323.75	815.427	0	0	0	0	0	-
2791	1230.42	2514.64	5792.85	3179.3	2352.72	0	0	0	0	0	-
2863	690.101	7855.04	343.358	2962.83	4240.32	0	0	0	0	0	-
1441	8621.25	0	0	2873.75	4977.48	0	0	0	0	0	-
3193	7975.47	636.341	0	2870.6	4432.38	0	0	0	0	0	-
2749	3927.74	2924.02	1015.82	2622.53	1479.19	0	0	0	0	0	-
2538	0	2266.41	5383.73	2550.05	2703.05	0	0	0	0	0	-
919	4456.61	2882.17	0	2446.26	2260.06	0	0	0	0	0	-
3088	0	4547.61	2695.32	2414.31	2286.79	0	0	0	0	0	-
3004	5247.74	1194.4	764.439	2402.19	2473.68	0	0	0	0	0	-
3093	4430.9	530.385	508.878	1823.39	2258.2	0	0	0	0	0	-
2471	4299.56	0	0	1433.19	2482.35	0	0	0	0	0	-
371	0	0	3875.37	1291.79	2237.45	0	0	0	0	0	-
2951	3737.76	0	0	1245.92	2158	0	0	0	0	0	-
2989	2823.9	904.068	0	1242.66	1442.08	0	0	0	0	0	-
1360	2642.02	0	0	880.674	1525.37	0	0	0	0	0	-
2664	540.48	0	0	180.16	312.046	0	0	0	0	0	-
2809	421.71	0	0	140.57	243.474	0	0	0	0	0	-
1984	185.478	0	0	61.8261	107.086	0	0	0	0	0	-
110	46160.6	45806	40774.2	44247	3012.68	0	984.084	0	328.028	568.161	134.888
2901	11332.3	11903.7	17382.5	13539.5	3340.37	517.484	0	0	172.495	298.77	78.4923
2792	3935.95	5112.67	3623.24	4223.95	785.375	0	325.805	0	108.602	188.103	38.894
1258	91583.8	98197.3	86840.9	92207.3	5703.79	0	0	7291.05	2430.35	4209.49	37.9399
2932	481.259	3955.89	1489.48	1975.54	1787.58	0	0	223.108	74.3693	128.811	26.564
2871	3477.78	533.728	875.356	1628.95	1610.22	0	0	201.9	67.2999	116.567	24.2044
1119	9619.97	151874	399938	187144	197535	3012.98	25037	4924.17	10991.4	12201.3	17.0264
3056	1780.54	6792.5	15610.5	8061.19	7001.73	0	0	1470.34	490.113	848.901	16.4476
994	30424.1	26663.7	27219.8	28102.5	2029.69	0	5214.14	0	1738.05	3010.38	16.169
655	30782.5	30902.4	32117.4	31267.4	738.552	3586.59	0	2605.41	2064	1853.58	15.149
1034	33458.2	38897.5	37491.4	36615.7	2823.38	4918.59	51.6214	2549.68	2506.63	2433.77	14.6075
457	75664.8	63970.4	62218.6	67284.6	7310.1	3620	4920.63	6389.87	4976.83	1385.79	13.5196
2635	2385.42	5499.73	7869.69	5251.61	2750.54	0	0	1170.46	390.153	675.765	13.4604
2807	1777	0	0	592.333	1025.95	134.567	0	0	44.8555	77.692	13.2053
1363	22008.5	29957.6	25432.6	25799.6	3987.22	6675.91	0	0	2225.3	3854.34	11.5937
1931	19426.2	65659.7	4564.44	29883.5	31861.8	6114.08	217.98	1721.56	2684.54	3063.74	11.1317
1604	20080.2	22615.1	19306	20667.1	1730.88	5573.11	0	0	1857.7	3217.63	11.1251
2755	8807.1	8150.26	7624.54	8193.97	592.49	1530.17	0	832.881	787.685	766.088	10.4026
1540	16161.4	15251.8	17651.2	16354.8	1211.35	0	4768.92	0	1589.64	2753.33	10.2884
3133	2403.05	2859.11	0	1754.05	1536.07	540.632	0	0	180.211	312.134	9.73333
2680	109933	134426	135620	126660	14498	15048.6	14758.8	13050.9	14286.1	1079.51	8.86593
1156	116324	1379.98	5067.75	40923.8	65324.3	0	8085.73	5789.37	4625.03	4166.72	8.84833
115	404999	457577	413630	425402	28196.2	43092	49643.7	53753.5	48829.7	5377.16	8.71195
1947	0	6173.29	79818.7	28664	44408.7	2808.08	3807.19	3329.21	3314.83	499.712	8.6472
3145	8806.79	7679.76	54453.4	23646.6	26685.4	0	0	8331.88	2777.29	4810.41	8.51427
878	3493.67	3398.97	5480.95	4124.53	1175.65	1454.63	0	0	484.875	839.829	8.50637
2776	87728.4	73768.4	76937.9	79478.2	7318.5	5227.43	20618.1	3219.46	9688.34	9518.56	8.20349
1379	37593.6	33249.5	34529	35124	2232.32	5708.77	7149.52	0	4286.1	3781.13	8.19487
1783	5735.42	5737.35	7797.2	6423.32	1189.81	0	2367.6	0	789.201	1366.94	8.13902
3153	2397.21	1099.06	8470.55	3988.94	3935.09	1479.55	0	0	493.182	854.217	8.08817
2917	610.163	3882.11	7574.62	4022.3	3484.34	0	1400.28	118.656	506.311	776.467	7.94432
3144	4364.35	2320.59	5919.21	4201.38	1804.84	0	0	1700.32	566.774	981.681	7.4128
2337	19968.8	26936.1	26898.4	24601.1	4011.74	3075.35	5125.69	1917.91	3372.98	1624.47	7.29357
2213	8408.39	11243.3	5965.34	8539	2641.38	0	0	3553.96	1184.65	2051.88	7.20801
3106	24875.1	50850.4	66031.1	47252.2	20812.6	4763.57	1698.16	13568.9	6676.89	6162.33	7.07699
3095	764.434	4817.69	2135.72	2572.61	2061.64	0	1118.56	0	372.854	645.802	6.89979
2949	2561.13	4147.33	3006.88	3238.44	818.059	0	1426.91	0	475.635	823.824	6.80868
2460	10717.9	11708.7	10809.3	11078.6	547.544	4894.3	0	0	1631.43	2825.73	6.79073
3170	1773.46	0	10130.5	3968	5410.08	1759.07	0	40.8605	599.978	1004.01	6.61358
3122	1759.52	2223.26	1998.64	1993.81	231.907	0	0	904.758	301.586	522.362	6.61108
1455	5140.29	7389.06	6941.41	6490.26	1190.33	0	2982.68	0	994.226	1722.05	6.52794
2205	13427.3	12894	14066	13462.4	586.79	6199.08	0	0	2066.36	3579.04	6.51506
2883	1857.93	5726.04	0	2527.99	2921.24	1170.47	0	0	390.157	675.771	6.47942
2963	2065.46	0	1676.12	1247.19	1097.5	0	0	578.853	192.951	334.201	6.46377
2748	1144.41	10413.9	1251.28	4269.86	5321.15	221.311	1543.5	232.803	665.872	760.072	6.41243
1855	31917.5	25196.8	32685.8	29933.4	4119.96	0	7172.08	7027.79	4733.29	4099.79	6.32401
3158	428.764	1967.28	3306.83	1900.96	1440.18	0	0	922.51	307.503	532.611	6.18191
2868	424.178	11779.2	8704.35	6969.25	5873.01	3097.8	349.408	0	1149.07	1696.67	6.06513
2970	17391.5	1672.3	30670.3	16578	14516.1	0	8441.32	0	2813.77	4873.6	5.89174
1600	80335.1	80744.4	74956.8	78678.8	3229.82	15733.3	10236.3	14944.3	13638	2972.24	5.7691
296	58759.7	40894	204024	101226	89473	27717	10146	15671.4	17844.8	8984.88	5.67258
3169	4689.94	0	2661.76	2450.57	2352.09	0	0	1337.6	445.866	772.263	5.4962
828	8440.89	6637.13	7610.71	7562.91	902.832	847.216	3333.77	0	1393.66	1732.76	5.42665
3075	18030.7	19679.6	37634.7	25115	10873.7	2127.8	4073.21	7776.76	4659.26	2869.71	5.39034
1552	1631.54	5488.73	3231.79	3450.69	1937.89	1926.54	0	0	642.18	1112.29	5.3734
1727	17796	15662.7	20273.9	17910.9	2307.71	2785.22	2258.52	5014.94	3352.89	1463.27	5.34192
308	5712.74	15344.7	11182.1	10746.5	4830.73	0	6054.78	0	2018.26	3495.73	5.32464
2810	1541.97	9852.65	9142.11	6845.58	4606.78	239.511	2148.21	1481.89	1289.87	968.731	5.30717
526	68805.1	66888.8	68775.8	68156.6	1098.05	12054.8	9191.76	17528.9	12925.2	4236.19	5.27317
3061	3850.21	3043.92	4094.37	3662.83	549.718	1434.17	0	697.15	710.439	717.176	5.15573
832	120826	114216	113916	116319	3905.68	24125.4	22009.9	23389	23174.8	1073.88	5.01922
1273	6330.47	8158.99	7310.33	7266.6	915.041	0	4371.63	0	1457.21	2523.96	4.98666
671	7670.21	8021.9	7643.91	7778.67	211.053	4731.81	0	0	1577.27	2731.91	4.93173
1125	7550.72	6593.28	6318.79	6820.93	646.745	0	4224.65	0	1408.22	2439.1	4.84366
51	16394.6	19325.1	15571.9	17097.2	1972.81	7531	0	3073.4	3534.8	3786.64	4.83682
3033	1545.15	1452.69	2763.71	1920.52	731.691	0	0	1210.92	403.639	699.124	4.758
1539	17267.9	14042.6	17760.3	16356.9	2019.34	5335.66	0	5052.56	3462.74	3002.16	4.7237
1338	12756.5	16926.3	15260.1	14981	2098.9	4163.03	0	5354.72	3172.58	2811.4	4.72201
3063	0	0	1439.94	479.978	831.347	0	0	324.546	108.182	187.377	4.43676
931	8837.02	11028.1	8358.07	9407.71	1423.54	4462.73	0	1907.68	2123.47	2239.18	4.43035
2346	4210.91	4131.48	2463.89	3602.09	986.516	2468.37	0	0	822.79	1425.11	4.3779
1118	11153.9	14384.9	16096.5	13878.4	2509.92	1983.83	3888.43	3848.69	3240.32	1088.33	4.28305
3134	6256.18	0	2164.95	2807.04	3177.13	0	0	1997.1	665.701	1153.03	4.21667
3094	5305.45	6150.78	0	3818.74	3334.03	2719.81	0	0	906.604	1570.28	4.21214
1171	0	1251.99	5461.86	2237.95	2861.31	0	1615.7	0	538.567	932.826	4.15537
740	13976.5	12293.8	13530.9	13267.1	871.809	5416.05	4172.49	0	3196.18	2836.95	4.15091
1284	1.39439e+06	89607.5	277032	587009	705463	139537	135093	151278	141969	8362.16	4.13476
2893	0	14812.5	22880.2	12564.2	11604.6	0	9344.43	0	3114.81	5395.01	4.03371
418	4058.79	0	2938.81	2332.53	2096.22	0	1740.95	0	580.315	1005.14	4.01943
1449	9235.29	7959.52	7813.93	8336.24	781.991	6422.21	0	0	2140.74	3707.87	3.8941
2661	8586.93	6539.09	6541.26	7222.43	1181.7	522.149	5129.41	0	1883.85	2822.84	3.83386
219	14653.3	22221.7	12147.8	16340.9	5244.74	2631.62	1279.21	9034.89	4315.24	4142.89	3.7868
2637	47994.5	40794.1	38951.3	42579.9	4778.79	10677.7	8979.43	14683.7	11446.9	2928.88	3.71977
2880	0	1911.26	569.772	827.011	981.253	0	671.964	0	223.988	387.959	3.69221
2774	293593	297961	297409	296321	2378.74	8450.64	131812	104691	81651.5	64827.9	3.62909
1158	7272.91	6839.02	6878	6996.64	240.049	5785.02	0	0	1928.34	3339.98	3.62833
2702	10663.8	9161.04	13063.1	10962.6	1968.14	3992.01	5077.01	0	3023.01	2673.62	3.62641
208	5807.02	28921.4	21068.8	18599.1	11753.4	0	9669.55	5864.45	5178	4871.19	3.59194
3104	13563.4	8648.2	750.974	7654.18	6463.78	3052.35	0	3414.09	2155.48	1875.44	3.55104
3059	3920.73	0	2619.44	2180.05	1996.95	1578.09	0	264.536	614.209	845.16	3.54937
3166	97783.4	0	53425.7	50403	48961.7	42720.5	0	0	14240.2	24664.7	3.5395
913	16133.4	18679.8	22557.7	19123.6	3235.05	6970.7	0	9331.91	5434.2	4851.98	3.51912
225	3378.6	5838.32	3771.24	4329.38	1321.44	0	0	3747.59	1249.2	2163.67	3.46574
2922	1846.21	1755.34	590.58	1397.38	700.182	0	1212.42	0	404.139	699.989	3.45767
3165	5241.52	2818.8	4710.57	4256.96	1273.46	0	3726.24	0	1242.08	2151.34	3.42729
3002	1667.54	0	1612.52	1093.35	947.271	0	0	957.316	319.105	552.707	3.42631
1560	369196	398147	28793.5	265379	205400	0	28857.2	204436	77764.4	110646	3.4126
2839	13566.1	20190.7	1800.86	11852.5	9313.89	5026.32	607.69	4876.81	3503.61	2509.05	3.38295
1518	49052	59599	49679	52776.7	5916.63	16046.3	16629.9	14327.1	15667.8	1197.14	3.36848
2404	180500	184860	182042	182467	2211.02	50294.7	60285.4	52507	54362.3	5247.4	3.3565
2149	1.05281e+06	1.00731e+06	1.01535e+06	1.02516e+06	24284.1	84939.4	262842	569190	305657	244948	3.35395
422	15376	13399.8	9368.06	12714.6	3062.01	4954.36	6453.75	0	3802.7	3377.49	3.34357
2933	0	7339.85	0	2446.62	4237.66	2204.86	0	0	734.952	1272.97	3.32895
226	12635.9	6935.89	7529.3	9033.68	3133.65	0	2962.88	5180.32	2714.4	2599.08	3.32806
2350	12351.4	10466.9	9991.31	10936.5	1248.14	0	0	10061.4	3353.81	5808.97	3.26093
1267	11519.7	3667.54	7976.88	7721.36	3932.29	0	0	7114.09	2371.36	4107.32	3.25609
1174	2141.72	5443.97	3272.19	3619.29	1678.26	0	0	3355.42	1118.47	1937.25	3.23592
1659	12255.9	6874.5	9203.03	9444.48	2698.82	2189.45	6575.56	0	2921.67	3348.37	3.23256
2808	3808.08	718.109	11599.5	5375.24	5607.43	1643.63	1717.34	1649.13	1670.03	41.0602	3.21865
2614	16840.8	13103	15048.4	14997.4	1869.45	5883.45	4096.66	4054.9	4678.34	1043.87	3.20571
997	64941.2	62101.6	66519.6	64520.8	2238.78	18506	22270	19824.5	20200.2	1909.88	3.19407
3071	6741.47	11486	18545.2	12257.5	5939.57	0	2056.73	9485.02	3847.25	4989.58	3.18605
3069	1614.56	1742.1	3839.94	2398.87	1249.63	0	1845.66	421.791	755.817	967.106	3.17387
1387	41967.8	38525.7	41978.5	40824	1990.36	12684.9	15615.2	10642.1	12980.7	2499.69	3.14497
2021	28005.9	25418.8	29681.9	27702.2	2147.69	12391.4	7600.98	6449.62	8814.01	3151.16	3.14297
2294	696495	683337	645224	675019	26628.4	223000	204120	218986	215369	9946.71	3.13425
1740	6077.22	10128.2	8358.54	8187.98	2030.86	0	3872.65	3977.33	2616.66	2266.7	3.12917
3171	2092.28	3510.52	3975.89	3192.9	981.153	698.53	1514.02	862.371	1024.98	431.379	3.1151
91	184726	193851	185930	188169	4957.55	64027.3	60656.7	57404.4	60696.1	3311.61	3.10018
3023	7350.49	6400.65	0	4583.71	3997.92	0	4438.96	0	1479.65	2562.83	3.09783
251	13476.9	9564.27	13935.4	12325.5	2402.29	0	7011.39	4940.43	3983.94	3602.23	3.09381
2462	1400.77	4406.58	10680.6	5495.98	4734.86	5332.69	0	0	1777.56	3078.83	3.09186
3040	3291.64	2646.52	337.395	2091.85	1553.27	755.813	1278.24	0	678.019	642.663	3.08524
1288	34981.5	34703.1	30669.6	33451.4	2413.16	10580.6	9716.5	12273.3	10856.8	1300.57	3.08115
1255	6587.85	7577.02	7963.5	7376.12	709.484	0	0	7192.5	2397.5	4152.59	3.07659
344	2059.5	0	1955.26	1338.26	1160.13	0	1305.06	0	435.019	753.475	3.07632
1080	9175.49	13983.6	13484.7	12214.6	2643.74	5390.9	5174.2	1351.96	3972.35	2271.91	3.0749
3183	3465.73	0	1307.23	1590.98	1750.2	0	1561.58	0	520.527	901.579	3.05649
571	8137.8	5493.79	8491.27	7374.29	1638.12	7249.33	0	0	2416.44	4185.4	3.05171
3024	7337.46	9614.19	9178.11	8709.92	1208.42	0	8611.63	0	2870.54	4971.93	3.03424
1192	11181.6	12067.7	17895.1	13714.8	3647.26	4069.83	4481.68	5088.36	4546.62	512.361	3.01648
3003	1091.7	1746.3	2155.31	1664.43	536.51	0	0	1658.54	552.848	957.561	3.01065
836	4907.87	5966.91	3878.34	4917.71	1044.32	0	4944.8	0	1648.27	2854.88	2.98357
2908	16905.7	11340.3	9963.68	12736.6	3675.57	4626.72	3210.33	5040.78	4292.61	959.875	2.96709
2672	67206.8	64246	54281.5	61911.4	6771.5	18864.7	25254.6	18937.6	21019	3668.34	2.9455
220	55711.6	68286.8	62721.4	62240	6301.4	23963.1	18988.6	20514.7	21155.5	2548.41	2.94203
1524	103146	108896	97687.6	103243	5604.98	35679.7	37233.1	32990.3	35301.1	2146.6	2.92465
1272	5294.43	7107.29	5359.19	5920.3	1028.47	0	0	6128.97	2042.99	3538.56	2.89786
407	586148	591545	562132	579942	15657.9	321.184	590075	10616.9	200338	337562	2.89482
2958	3683.36	1588.65	866.328	2046.11	1463.17	1126.74	993.919	0	706.886	615.773	2.89454
1124	38513.1	35511.8	28370.5	34131.8	5210.22	10592.3	13104.4	11805	11833.9	1256.3	2.88425
2731	54698.7	59029	42143.6	51957.1	8770.19	17357.5	17713.6	19163.4	18078.2	956.561	2.87402
1453	32166.4	29106.4	40704.7	33992.5	6010.9	10213.5	6926.81	18350	11830.1	5880.69	2.87339
869	23569.3	20581.7	22773.4	22308.1	1547.18	6498.66	10541.3	6313.64	7784.55	2389.24	2.86569
986	6515.25	6226.22	8537.93	7093.13	1259.55	6356.58	1104.18	0	2486.92	3396.4	2.85217
360	3016.68	2728.72	5918.47	3887.96	1764.36	0	2760.59	1331	1363.86	1380.59	2.8507
3076	34857.9	53457.7	80723.5	56346.3	23068.9	16565.4	8093.84	34664.6	19774.6	13573	2.84943
2542	133200	129070	118576	126949	7539.1	42311.5	41596.2	50324	44743.9	4845.71	2.83724
1973	13234.6	16824	19086.4	16381.7	2950.87	3789.28	4323.88	9249.02	5787.39	3009.75	2.83058
414	1.48052e+06	1.19375e+06	1.29816e+06	1.32414e+06	145140	700788	694954	13384.1	469709	395200	2.81907
58	28300	36858.4	32448.6	32535.7	4279.86	13282.1	10226.9	11214.8	11574.6	1559.09	2.81095
3110	13534.4	0	0	4511.47	7814.1	0	2063.06	2753.96	1605.67	1432.82	2.80971
2645	150308	157950	144547	150935	6723.65	61250.4	47850.4	52196.4	53765.7	6836.43	2.80727
3159	2875.5	2363.58	4164.71	3134.6	928.097	0	0	3353.17	1117.72	1935.95	2.80445
2881	4540.15	10220.6	4238.19	6332.99	3370.18	6845.45	0	0	2281.82	3952.22	2.77542
2544	52451.5	57568.4	54732.2	54917.4	2563.47	16891.7	21225	21264.2	19793.6	2513.25	2.7745
2769	89557.6	86473.1	65994	80674.9	12807.2	22.0491	49117.6	38707.5	29282.4	25869.3	2.75506
2	9232.31	66812.9	0	25348.4	36204.8	26588.2	1102.36	0	9230.2	15042.6	2.74625
3200	3848.33	31642.9	16320.6	17270.6	13921.6	13241.7	5534.65	223.732	6333.37	6545.65	2.72692
2249	5063.75	14036.2	13478.5	10859.5	5027	3861.42	4526.03	3634.81	4007.42	463.204	2.70985
2998	1927.58	3092.24	526.028	1848.62	1284.93	782.668	826.637	451.011	686.772	205.355	2.69175
2773	214699	225760	207822	216094	9049.83	2640.41	129484	110057	80727.2	68319.1	2.67684
3123	0	1583.2	0	527.733	914.06	595.693	0	0	198.564	343.924	2.65774
1732	175316	176545	172488	174783	2080.42	71329.5	64788.3	61819.8	65979.2	4865.43	2.64906
1507	17042	13592.4	11714.9	14116.4	2701.92	4933.91	5722.66	5336.98	5331.18	394.405	2.6479
2852	491.09	636.857	1677.55	935.165	647.041	719.242	0	341.47	353.571	359.774	2.64491
1963	1646.76	6471.96	4382.47	4167.07	2419.8	0	4751.79	0	1583.93	2743.45	2.63084
427	201368	190040	13774	135061	105190	4134.45	4418.23	146548	51700.3	82140.8	2.61238
825	98110.8	94195.3	84083.9	92130	7237.92	34302.9	38691.2	32832.1	35275.4	3048.21	2.61173
1795	18666.3	17008.4	17227.8	17634.2	900.547	8928.95	5074.86	6339.54	6781.12	1964.62	2.60048
3120	3041.87	2287.55	0	1776.47	1584.03	0	0	2053.53	684.51	1185.61	2.59525
1547	2141.88	5041.78	3263.77	3482.48	1462.27	0	0	4066.55	1355.52	2347.82	2.56911
2730	32521.6	47077.8	28756.1	36118.5	9675.96	14939.1	14696.2	12669.6	14101.6	1246.11	2.5613
1561	5905.54	7756.01	6560.96	6740.84	938.253	4389.35	0	3521.6	2636.98	2324.54	2.55627
1081	42076.1	51703.2	48120.1	47299.8	4865.71	16896.1	19611.9	19101	18536.3	1443.24	2.55173
2957	2926.2	3300.12	10704.6	5643.65	4386.92	1983.12	2683.72	2007.85	2224.9	397.547	2.53659
123	9804.81	9583.39	13505.3	10964.5	2203.16	1587.09	4974.39	6442.7	4334.72	2490.2	2.52946
415	66310.4	65772.2	69695.4	67259.4	2126.82	30789.7	32468.8	16528.7	26595.7	8758.6	2.52895
29	9024.14	4935.62	7118.43	7026.06	2045.82	8350.03	0	0	2783.34	4820.89	2.52433
800	202076	194937	223210	206741	14702.4	81957.4	83280.8	82648.8	82629	661.876	2.50204
1319	10684.9	7858.94	9918.49	9487.44	1461.46	4119.54	0	7294.6	3804.72	3657.48	2.4936
2928	1702.83	1674.94	1607.17	1661.65	49.1958	0	2032	0	677.332	1173.17	2.45322
1175	10990.1	8548.74	13506.7	11015.2	2479.06	6710.61	4523.45	2251.56	4495.21	2229.66	2.45043
589	73540.5	64178.8	69153.4	68957.6	4683.94	32307.3	21079.6	32044.7	28477.2	6407.9	2.4215
933	764244	771673	803575	779831	20896	315151	310609	341399	322386	16621.3	2.41893
2778	10627.4	13250.2	12563.6	12147.1	1360.09	6432.06	3950.21	4716.93	5033.07	1270.77	2.41345
2710	8080.47	7652.85	9032.76	8255.36	706.383	3114.18	2707.53	4474.9	3432.2	925.611	2.40527
1728	159898	53861.2	104388	106049	53037.7	28598.6	62057.6	41639.2	44098.5	16864.5	2.40482
1511	14358.2	17401.4	13141.1	14966.9	2194.43	6762.48	6844.38	5105.71	6237.52	981.032	2.3995
2940	106866	123249	106623	112246	9529.53	46345.9	49762.8	44443.6	46850.7	2695.31	2.39582
2679	39048	42432.3	44472.5	41984.2	2739.84	15881.7	19724.8	17086.3	17564.3	1965.66	2.39032
1941	15412.5	19336.6	15370.8	16706.6	2277.74	5844.03	8267.25	6874.27	6995.18	1216.12	2.38831
1200	38224	47580.2	31012.9	38939	8306.76	19229.7	16624.4	13176.9	16343.7	3036.16	2.38252
2794	7005.11	14796.7	60404	27402	28844.9	1722.28	15351.2	17447.9	11507.1	8538.52	2.3813
1927	39724.2	44767.8	39742.3	41411.4	2906.74	0	52424.7	0	17474.9	30267.4	2.36977
1937	17002.1	12755.3	18936.7	16231.3	3161.95	8912.06	5112.1	6536.46	6853.54	1919.72	2.36832
1234	297552	297342	313355	302750	9185.47	126098	122393	135748	128080	6894.44	2.36376
2224	5860.56	9446.48	8786.84	8031.29	1908.63	2785.53	7421	0	3402.17	3748.73	2.36064
2906	5925.73	1362.23	2360.78	3216.25	2399.01	0	4095.4	0	1365.13	2364.48	2.35599
683	4088.52	4787.14	3110.6	3995.42	842.141	0	5091.53	0	1697.18	2939.59	2.35416
936	0	55167.8	10052.6	21740.1	29382.3	10717.6	0	16998.5	9238.7	8595.21	2.35316
1844	73369.9	64450.9	71089.6	69636.8	4633.6	31615.3	29096.6	28308.9	29673.6	1727.06	2.34676
63	731712	606800	660985	666499	62638.6	274797	294959	284914	284890	10081.2	2.3395
3039	0	0	1400.24	466.748	808.431	0	599.69	0	199.897	346.231	2.33495
2981	3026.4	0	859.582	1295.33	1559.54	1669.96	0	0	556.654	964.152	2.32699
2850	0	800.177	3550.12	1450.1	1862.16	617.534	943.788	308.478	623.267	317.694	2.32661
829	5837.66	8404.05	4437.82	6226.51	2011.51	5976.4	2094.48	0	2690.3	3032.42	2.31443
1729	1.52518e+06	1.76639e+06	1.80539e+06	1.69899e+06	151781	770392	740111	706034	738846	32197.6	2.29952
7	38273.7	33131	45258.6	38887.8	6087.08	0	50865.1	0	16955	29367	2.29358
2325	42174.6	38639.3	39011.5	39941.8	1942.58	17650.4	19195.4	15480.6	17442.1	1866.17	2.28996
2438	58440.6	57645.9	54228.5	56771.7	2237.96	27949.6	22558.6	23887.8	24798.7	2808.58	2.2893
1723	47335.1	30239.9	27837.3	35137.4	10631.6	20218.5	12748.2	13287.3	15418	4166.12	2.27899
2775	47733.1	37875.1	36281.9	40630	6202.84	19479.8	17719.1	16370	17856.3	1559.46	2.27539
3167	2014.72	2650.49	1887.73	2184.31	408.681	0	2890.49	0	963.497	1668.83	2.26707
2446	21264.4	17697.5	22865.9	20609.3	2645.73	8990.56	6473.25	11845.1	9102.96	2687.67	2.26402
2222	16785.4	19565.6	19933.4	18761.5	1721.15	7667.38	9933.48	7266.27	8289.04	1438.17	2.2634
1083	8596.35	6628.49	6653.81	7292.88	1128.91	9667.57	0	0	3222.52	5581.58	2.2631
3136	5940.63	8516.91	11352	8603.17	2706.69	2738.51	2311.95	6355.88	3802.12	2221.89	2.26273
3115	6482.44	660.174	3100.58	3414.4	2923.79	270.544	0	4266.86	1512.47	2389.2	2.2575
1850	16271.3	14179.8	0	10150.4	8852.45	1203.35	7394.98	4901.09	4499.8	3115.26	2.25573
3141	0	2466.12	3561.07	2009.06	1824	0	2677.01	0	892.338	1545.57	2.25146
479	9503.49	14209.3	9745.65	11152.8	2649.77	0	7435.83	7426.19	4954.01	4290.3	2.25127
2447	474645	519324	377124	457031	72717.9	294497	160493	154302	203098	79214.9	2.2503
543	34359.6	35947.7	37448.2	35918.5	1544.51	21447.9	16826.9	9644.3	15973	5947.94	2.2487
244	6687.9	5492.91	2780.53	4987.11	2002.19	0	3542.17	3161.18	2234.45	1944.45	2.23192
3100	2752.48	0	5609.01	2787.17	2804.67	1070	0	2684.38	1251.46	1351.36	2.22713
848	39898.1	37940.6	46732.7	41523.8	4616	18923.9	19671.6	17365.7	18653.7	1176.48	2.22603
57	1.61266e+06	1.59143e+06	1.60816e+06	1.60408e+06	11184.4	744048	701041	717580	720890	21693.8	2.22514
929	37740.9	42552.1	42223.6	40838.9	2687.91	19265.2	16854	19003.5	18374.2	1323.05	2.22262
2407	25113.4	26729	27797.5	26546.6	1351.34	12584.1	10705.8	12579.1	11956.3	1082.98	2.2203
2286	4346.7	4848.66	8675.63	5957	2367.74	5750.23	2299.61	0	2683.28	2894.25	2.22004
1761	18550.4	24458.3	16716.6	19908.4	4045.57	11148.1	5286.38	10601.8	9012.07	3238.08	2.20909
1572	27147.8	23581.2	23167.6	24632.2	2188.35	13546.4	6115.16	13793.7	11151.7	4363.55	2.20882
3198	0	6503.55	0	2167.85	3754.83	2750.61	213.234	0	987.948	1530.23	2.1943
802	14467.5	12007.6	14899.1	13791.4	1559.81	7288.34	6912.49	4682.32	6294.39	1408.68	2.19106
536	40312	46592.8	43871.9	43592.2	3149.71	19893.8	16535.8	23378.8	19936.1	3421.68	2.18659
699	25103.9	27801.3	23474.7	25460	2185.18	11696.3	10637.4	12617.8	11650.5	990.964	2.18531
2712	10335.1	2603.48	8633.73	7190.78	4062.78	3628.17	3225.03	3025.44	3292.88	307.038	2.18374
635	12386	11349.1	6018.6	9917.88	3416.44	0	8689.51	4962.81	4550.77	4359.38	2.17938
87	11607.1	11733.2	11544.6	11628.3	96.1141	6022.75	10019.6	0	5347.45	5043.82	2.17455
1475	12030.9	12551	14861.9	13147.9	1506.96	3555.06	3429.76	11165	6049.95	4430.22	2.17323
1738	35451.9	34120.5	41178.4	36916.9	3750.11	16696	19517.2	14765.7	16993	2389.67	2.17248
704	5296.56	4193.74	1986.13	3825.48	1685.66	0	0	5297.78	1765.93	3058.67	2.16627
2449	176937	190033	160895	175955	14593.9	83580.9	81940.8	78690	81403.9	2489.23	2.1615
2358	12572.1	11900.1	13805.4	12759.2	966.36	6985.32	4902.07	5930.01	5939.13	1041.66	2.14833
60	13609.2	14996.5	14673.1	14426.3	725.886	4831.35	7546.56	7768.04	6715.32	1635.32	2.14826
2803	9121.84	10898.5	10536	10185.5	938.785	4492.06	5490.91	4316.1	4766.36	633.618	2.13695
1078	382086	368598	389186	379957	10457.6	174121	178573	181121	177938	3543.37	2.13533
1477	8330.26	7836.78	7591.21	7919.42	376.393	0	4665.58	6491.56	3719.05	3347.69	2.12942
2904	5284.17	2045.99	555.297	2628.48	2417.65	1032.34	1636.34	1041.33	1236.67	346.152	2.12545
2805	2440.25	3072.08	256.435	1922.92	1477.39	0	1738.64	975.538	904.725	871.479	2.12542
2681	3048.64	8391.99	4491.56	5310.73	2764.26	2966.74	4594.92	0	2520.55	2329.73	2.10697
2777	29908.4	27480.8	22674.6	26687.9	3681.5	13451.5	15284.4	9356.2	12697.4	3035.2	2.10185
1523	5386.51	5585.97	7419.73	6130.74	1120.75	2701.08	0	6062.23	2921.1	3037.1	2.09877
2733	11799.2	15150.7	0	8983.3	7958.19	0	12841.2	0	4280.4	7413.87	2.09871
379	141420	146016	177821	155086	19822.8	141431	76195.4	4318.44	73981.5	68582.9	2.09627
1370	17754.4	17810.2	15816.7	17127.1	1135.22	7335.71	6811.24	10413.2	8186.71	1945.93	2.09206
2833	14064.5	11330.5	0	8465.01	7457.28	0	12171.9	0	4057.29	7027.44	2.08637
2198	33539.9	31257.7	39125	34640.9	4047.53	18123.9	15931.5	15796.9	16617.5	1306.39	2.08461
1699	10998.4	7807.41	7468	8757.95	1947.72	4192.23	3898.13	4519.41	4203.26	310.786	2.08361
554	25959.1	16668.3	24066.5	22231.3	4909.75	13038.9	10929.2	8062.01	10676.7	2498.03	2.08223
2343	6511.19	4441.58	3592.26	4848.35	1501.38	2814.82	0	4172.75	2329.19	2128.34	2.08156
1340	151007	138933	7663.92	99201.5	79503.4	23180.6	8508.92	111324	47671.3	55611.2	2.08095
1879	10067.5	12145.6	6399.16	9537.4	2909.65	9152.62	0	4643.34	4598.65	4576.47	2.07396
1008	11829.6	17839.6	15395.8	15021.7	3022.39	7268.95	6526.25	7950.63	7248.61	712.409	2.07235
417	53543.5	52981.3	8946.22	38490.4	25587.5	25561	15976.1	14287.8	18608.3	6080.08	2.06845
599	16110.1	12071.2	18781.4	15654.3	3378.22	14232.9	8554.68	0	7595.85	7164.72	2.0609
1503	21777.4	23779.5	23763.2	23106.7	1151.22	11714.8	12088.7	9894.69	11232.7	1173.76	2.05709
2507	9107.69	7138.98	5351.95	7199.54	1878.6	4262	6253.45	0	3505.15	3194.69	2.05399
1217	27929.3	19384	20226.3	22513.2	4709.36	10743	11976.8	10181.9	10967.2	918.186	2.05277
604	73188.5	70239.7	80084.7	74504.3	5052.67	39203.2	37516.7	32397.7	36372.5	3544.09	2.04837
2236	40982.4	48348.7	42252	43861.1	3937.96	22138.9	25109.8	17123.3	21457.3	4036.65	2.04411
3125	5176.76	1050.17	3801.19	3342.71	2101.15	1483.89	1535.99	1905.88	1641.92	230.074	2.03585
2924	1680.51	2458.77	1704.27	1947.85	442.625	0	0	2878.72	959.574	1662.03	2.02991
2701	31648.6	32946.3	6223.29	23606	15067.9	12123.8	10964.3	11834.5	11640.9	603.496	2.02786
2861	227.32	3931.54	0	1386.29	2207.18	214.318	1151.93	687.891	684.713	468.814	2.02462
896	15193.7	13673.6	19232.9	16033.4	2873.21	6895.15	11222.3	5655.07	7924.16	2922.76	2.02336
1373	7307.25	8460.07	9422.83	8396.71	1059.21	5951.6	6500.88	0	4150.83	3605.2	2.0229
2173	9183.76	6044.75	8784.27	8004.26	1708.7	0	5236.46	6670.24	3968.9	3511.13	2.01675
3080	1140.95	972.035	1130.78	1081.26	94.7253	0	0	1610.97	536.99	930.095	2.01355
2667	8035.77	8932.15	5520.36	7496.1	1768.76	5594.15	1260.81	4331.13	3728.7	2228.6	2.01038
3078	3317.98	3589.45	2784.97	3230.8	409.264	3179.57	541.147	1110.53	1610.42	1388.43	2.00619
413	182080	194376	170976	182477	11705	103519	88333.2	81203.6	91018.5	11397.3	2.00484
622	12676.8	12880.1	21317.8	15624.9	4931.23	0	15375.4	8119.51	7831.63	7691.73	1.9951
2229	30696.6	23894.6	27184.2	27258.5	3401.64	15267.1	12435.2	13289.6	13664	1452.58	1.99492
1635	11765.4	6066.06	4750.22	7527.22	3728.85	0	5351.92	5986.86	3779.59	3288.58	1.99154
2453	212962	219131	217473	216522	3192.59	105163	115620	105529	108771	5934.82	1.99063
3121	2179.34	0	0	726.445	1258.24	0	1099.2	0	366.4	634.624	1.98266
3054	4022.01	1977.6	2447.01	2815.54	1070.87	752.232	3201.9	307.799	1420.64	1558.53	1.98188
1708	43589.8	43934.9	41671.4	43065.3	1219.49	21967.3	20403.1	22827.1	21732.5	1228.96	1.98161
702	65712.8	62085.7	58010.2	61936.2	3853.47	32538.9	30563.2	31255.4	31452.5	1002.5	1.9692
451	8801.27	7978.28	5282.49	7354.01	1840.58	3148.83	2320.87	5741.36	3737.02	1784.49	1.96788
3038	0	3871.14	9702.18	4524.44	4883.97	4904.02	2032.18	0	2312.07	2463.96	1.95688
2023	49551.6	43205.8	22594.5	38450.6	14093.6	24509	31155.7	3821.85	19828.8	14255.3	1.93912
1299	12000.9	15629.2	15583.4	14404.5	2081.71	0	5741.47	16656.9	7466.11	8461.3	1.92932
1104	3332.58	19816.5	12400.7	11850	8255.77	13048.2	0	5442.1	6163.42	6553.92	1.92263
1721	281021	242801	259019	260947	19183	158665	116473	133256	136131	21242.4	1.91688
351	46165.1	35540.1	55293.9	45666.3	9886.32	30068.3	39338.5	2159.96	23855.6	19352.3	1.91428
2289	9064.89	15850.6	13212.8	12709.5	3420.77	5530.58	11229.8	3185.8	6648.72	4136.91	1.91157
1256	7911.57	10860.9	11115	9962.5	1780.7	10385.6	5267.25	0	5217.6	5192.96	1.9094
2698	2488.85	4882.09	4243.93	3871.63	1239.3	980.406	2750.36	2401.46	2044.07	937.536	1.89407
1658	323603	340586	326296	330162	9127.85	191745	181711	150574	174677	21468	1.89013
3150	0	1495.95	2626.71	1374.22	1317.58	0	2181.6	0	727.201	1259.55	1.88974
2537	92502.3	107523	96531.1	98852	7774.47	53444.4	52910.1	50607.5	52320.7	1507.52	1.88935
387	35502.2	0	0	11834.1	20497.2	0	18812.8	0	6270.95	10861.6	1.88713
3143	5179.71	881.376	7110.62	4390.57	3188.72	1218.12	0	5772.55	2330.22	3042.72	1.88418
2227	23499.6	27414.9	22528.1	24480.9	2586.95	13685.4	13483.2	11855	13007.9	1003.53	1.882
1661	13250.7	8987.33	14576.6	12271.5	2920.45	6736.96	8325.01	4506.76	6522.91	1918.1	1.8813
2855	21419.9	10189.9	17901.1	16503.6	5743.92	13918.9	12444.4	0	8787.77	7646.06	1.87802
1499	8063.15	7150.67	4601.16	6605	1794.34	0	5340.52	5247.14	3529.22	3056.75	1.87152
1290	13947.5	15133.7	19150.3	16077.2	2726.73	5614.66	9082.89	11097.5	8598.34	2773.34	1.8698
2260	3533.89	5246.76	3362.23	4047.63	1042.02	3961.33	0	2534.9	2165.41	2006.35	1.86922
962	13875.2	17470.7	14073.7	15139.9	2021	4636.04	13245.9	6480.06	8120.65	4533.31	1.86437
2450	3.03691e+06	2.25387e+06	3.15561e+06	2.81547e+06	489963	1.67777e+06	1.65648e+06	1.20596e+06	1.5134e+06	266467	1.86036
804	6528.9	2824.08	6855.56	5402.85	2239.24	0	8713.05	0	2904.35	5030.48	1.86026
867	7672.89	9853.58	11858.9	9795.13	2093.63	2506.92	7757.47	5536.68	5267.02	2635.64	1.85971
3172	32147.4	28606	34789	31847.5	3102.39	0	35040.7	16345.8	17128.8	17533.5	1.85929
416	1.03572e+06	945001	968147	982956	47136.6	556341	528459	503202	529334	26580.4	1.85697
2678	5052.53	78414.8	63194.1	48887.1	38717.2	29017	25118.7	24868.5	26334.7	2326.3	1.85637
1650	14764.4	12984.9	13837.9	13862.4	889.993	9949.23	4226.88	8234.43	7470.18	2936.73	1.8557
2831	2611.2	0	3747.25	2119.48	1921.41	0	1491.19	1938.53	1143.24	1015.02	1.85393
2506	7113.55	8888.69	12286.7	9429.65	2628.67	3513.03	4993.17	6760.97	5089.06	1626.09	1.85293
1330	20733.5	22720.2	13500.5	18984.7	4852.28	17710.5	890.88	12171.2	10257.5	8571.53	1.85081
224	38860.9	45042.9	4597.66	29500.5	21786.9	7979.27	6537.05	33357	15957.8	15085.4	1.84866
2535	197493	186822	179320	187878	9132.06	107796	95701.4	101618	101705	6048.01	1.84728
1357	20498.4	17260.2	19766.4	19175	1698.19	10604.6	11342.9	9279.12	10408.8	1045.69	1.84218
2759	8851.83	9480.88	8810.54	9047.75	375.667	5107.32	5311.96	4324.26	4914.51	521.315	1.84103
2596	5247.46	6440.17	4422.92	5370.18	1014.21	5627.22	3129.62	0	2918.95	2819.52	1.83977
2206	21397.6	17292.5	17792.7	18827.6	2239.71	12017.1	9661.66	9074.29	10251	1557.43	1.83665
1657	59235.2	53608.7	52161.6	55001.9	3736.94	33130.5	32855.3	24256.9	30080.9	5045.59	1.82846
1861	3943.75	17191.9	29880.6	17005.4	12969.4	10211.3	12049.1	5700.84	9320.44	3266.57	1.82453
711	68180.2	73744.1	62880.9	68268.4	5432.15	39794.9	34986.2	37578.1	37453.1	2406.8	1.82277
2409	11473.9	12708.2	14130.1	12770.7	1329.22	6648.1	6484.73	7962.68	7031.83	810.262	1.81613
2960	2495.25	4298.21	5996.67	4263.38	1750.97	3140.83	3908.99	0	2349.94	2071.03	1.81425
2452	25352.2	26869.5	31060.1	27760.6	2956.45	13064.1	19255.3	13634.4	15317.9	3421.76	1.81229
50	7213.81	3113.04	5279.04	5201.96	2051.47	0	4753.69	3869.68	2874.46	2528.29	1.80972
1660	32814.9	27803	35310.9	31976.3	3823.57	19157.9	17074.6	16849.8	17694.1	1272.7	1.80717
3036	7450.74	18326.8	6558.41	10778.7	6552.1	18066.8	0	0	6022.27	10430.9	1.7898
1516	23993.8	20299.9	19475.9	21256.5	2406.13	17933.3	1002.91	16709.3	11881.9	9441.3	1.78899
3020	172732	166036	187976	175581	11244	116421	178408	0	98276.3	90577.5	1.78661
2889	24579.3	10421.9	13609.7	16203.6	7426.62	7571.83	9288.27	10352.1	9070.72	1402.82	1.78637
2225	23286.4	24889.3	18386.2	22187.3	3388.02	15778.1	9124.14	12442.8	12448.3	3326.99	1.78235
3000	1019.51	2530.71	0	1183.41	1273.29	1992.18	0	0	664.061	1150.19	1.78207
2307	9538.54	5729.26	12093.5	9120.43	3202.65	4302.88	4357.97	6702.79	5121.22	1369.96	1.78091
1431	30313.1	25079.6	30885.1	28759.3	3199.47	12287.9	16290	19874.3	16150.7	3795.14	1.78068
2124	78558.8	74692.4	80784.8	78012	3082.79	42383.1	52342.5	36910.3	43878.7	7824.02	1.7779
1742	63317.6	61852.1	63875.1	63014.9	1044.9	37779.5	35129.3	33471.5	35460.1	2172.96	1.77707
1654	32625.7	34152.2	30424.8	32400.9	1873.83	17486.8	18115.4	19151.4	18251.2	840.526	1.77527
1481	80280	93612.1	93941	89277.7	7794	49329.2	50294.3	51551.7	50391.7	1114.41	1.77167
1089	10685.9	8724.91	13805.5	11072.1	2562.24	5700.36	6128.5	6953.49	6260.78	636.949	1.76849
3199	735.413	3952.59	0	1562.67	2102.14	0	0	2654.04	884.681	1532.31	1.76636
2371	23964.8	28254.6	23687	25302.1	2560.67	13493.9	13176.2	16382.1	14350.7	1766.36	1.76312
1223	10115.6	10585.9	10513.4	10405	253.183	6381.79	7545.16	3818.43	5915.13	1906.69	1.75904
1840	24775.2	32540.4	25149.6	27488.4	4379.2	16233.5	17823.8	12916.7	15658	2503.69	1.75555
312	21737.1	31470.8	17393.9	23533.9	7208.38	23847.6	14486.8	1926.39	13420.2	10999.4	1.75361
144	39265.1	46018.9	42131.6	42471.9	3389.77	26645.4	23857.4	22176	24226.3	2257.44	1.75313
1757	14714.8	9905.32	13691.2	12770.4	2533.51	11214.7	7138.67	3517.35	7290.25	3850.93	1.75172
2403	16436.7	13493.7	12209.3	14046.6	2167.27	9118.51	7107.53	7838.77	8021.61	1017.88	1.75109
1943	45704.9	46483.2	34308.6	42165.6	6815.42	21427.6	25950.6	24861.6	24079.9	2360.65	1.75106
2204	21901.6	13566	12708.4	16058.7	5078.28	9643.97	7133.75	10768.4	9182.04	1860.83	1.74892
1275	8977.84	12107.3	8921.85	10002.3	1823.16	9170.66	8067.63	0	5746.09	5006.73	1.74072
3173	1028.06	5508.6	6297.35	4278	2842.03	1701.25	4883.48	791.802	2458.84	2148.47	1.73984
1103	322133	348864	354743	341914	17380.5	205511	206004	179747	197087	15018.9	1.73483
383	104886	103269	102707	103621	1131.27	85719.5	93350.7	242.871	59771	51693.9	1.73363
1077	11746.2	8776.4	8446.4	9656.34	1817.4	6501.27	5798.24	4461.35	5586.95	1036.24	1.72837
143	14421.2	21848.1	15700.7	17323.3	3970.46	12032.5	10405	7634.69	10024.1	2223.52	1.72817
1479	8842.3	8627.21	6457.57	7975.69	1319.12	4518.2	9391.73	0	4636.64	4696.98	1.72014
2220	81762.9	89505.6	83068.3	84779	4145.11	54164.3	46964.4	46767.6	49298.7	4214.85	1.7197
1336	60515.7	61666.1	74223.8	65468.5	7604.06	37638.8	40990.4	35857.7	38162.3	2606.13	1.71553
393	0	3852.67	3447.98	2433.55	2117.21	1837.99	966.731	1464.15	1422.96	437.09	1.7102
1737	54340.7	55342.1	49642.5	53108.4	3043.03	32153.1	29489.8	31592.7	31078.5	1404.14	1.70885
2872	306.441	2363.04	494.562	1054.68	1136.97	1015.43	836.3	0	617.242	541.999	1.7087
428	77885.4	75801.3	73155.3	75614	2370.6	59475.3	21304.4	52275.1	44351.6	20281.5	1.70488
2853	0	0	941.688	313.896	543.684	198.054	329.592	25.1469	184.264	152.69	1.70351
213	10776.4	17185.8	18248.1	15403.4	4042.18	5891.34	11563.9	9676.88	9044.03	2888.74	1.70316
2127	11539.7	11118.4	10045	10901	770.694	0	9538.7	9690	6409.57	5551.36	1.70074
2821	503.202	1771.27	1607.75	1294.07	689.778	1189.62	436.39	659.826	761.945	386.858	1.69838
1683	237679	228786	226843	231103	5777.55	147736	129919	130569	136075	10104.1	1.69835
1681	6898.46	5576.63	8324.15	6933.08	1374.09	0	5115.41	7181.2	4098.87	3696.95	1.69146
1744	1.27382e+06	1.29195e+06	1.22035e+06	1.26204e+06	37222.8	748243	794481	697179	746634	48670.7	1.69031
865	6656.1	6000.75	9076.07	7244.31	1619.84	0	7254.97	5642.49	4299.15	3809.47	1.68506
1942	40973.8	34603.5	42621.3	39399.5	4234.4	25341.9	25023.7	19934.1	23433.2	3034.53	1.68135
1418	52298.8	50834.6	55948.7	53027.4	2633.71	27542.4	34764.4	32527	31611.3	3697.04	1.67748
2732	15970.6	9888.23	8626.75	11495.2	3926.82	9711.41	6307.64	4543.25	6854.1	2627.06	1.67713
1746	1.56929e+06	1.70101e+06	1.43117e+06	1.56715e+06	134932	936167	950868	917519	934852	16712.9	1.67637
2370	18322.5	19024.8	17321	18222.8	856.248	12094.9	10707.8	9813.69	10872.1	1149.45	1.6761
5	7109.4	11384.6	4393.6	7629.2	3524.36	0	9105.24	4569.11	4558.11	4552.63	1.67376
1285	6859.62	5332.23	5703.1	5964.99	796.659	5523.82	5171.14	0	3564.98	3092.4	1.67322
2094	579943	546682	605193	577273	29346.8	326408	376491	333984	345628	26995.6	1.67021
3174	20802.5	10677.5	7715.77	13065.3	6862.35	12496.8	10971.8	0	7822.87	6817.58	1.67014
1940	556602	585968	576250	572940	14959.8	361353	364478	305060	343631	33439.3	1.66731
2899	515.431	1035.31	1543.11	1031.28	513.85	0	0	1855.97	618.658	1071.55	1.66697
1655	64307.3	69295.8	53864.5	62489.2	7874.66	42005.7	39858.3	30656.2	37506.7	6029.13	1.66608
2209	25056.8	20911.9	20258.7	22075.8	2602.18	13323.4	13973.6	12554.7	13283.9	710.263	1.66185
1908	9076.97	11881.2	13643	11533.7	2302.77	11724	9102.55	0	6942.18	6153.32	1.6614
3185	4190.95	2485.79	3740.38	3472.37	883.605	0	4473.48	1800.31	2091.26	2250.89	1.66042
2279	7877.11	7710.14	7017.31	7534.85	455.914	4281.55	6113.54	3223.69	4539.59	1462.11	1.65981
2159	7165.85	8462.4	9360.92	8329.73	1103.53	3908.38	7271.87	3887.98	5022.74	1947.83	1.6584
277	0	18018.7	15601.3	11206.7	9780.26	5880.3	6142.04	8258.45	6760.26	1304.05	1.65773
2060	182979	180083	195197	186086	8022.06	120107	97368.9	119623	112366	12990.3	1.65607
2761	10502.1	8272	3758.62	7510.9	3435.56	0	13631.6	0	4543.88	7870.24	1.65297
2375	31650.9	37607.6	36588.3	35282.3	3185.87	19927.5	23249.2	20903.8	21360.2	1707.21	1.65178
3118	7052.29	6908.87	4244.76	6068.64	1581.16	0	5690.4	5332.76	3674.39	3187.13	1.65161
2982	0	1505.34	0	501.778	869.106	0	911.705	0	303.902	526.373	1.65112
889	12623.9	13045.5	15285.2	13651.5	1430.43	7089.57	9316.15	8406.92	8270.88	1119.51	1.65055
667	489619	516402	507004	504342	13588.7	321135	287953	308124	305738	16719.5	1.64959
1656	373139	220529	387795	327155	92630.7	209471	190532	195691	198564	9791.2	1.6476
2783	0	4469.07	651.5	1706.86	2414.23	1699.28	1246.68	162.099	1036.02	789.948	1.64751
3037	17939.1	16841.5	16159.7	16980.1	897.738	11207.8	10713.1	9066.13	10329	1121.3	1.64392
1468	56942.9	59384	67321.2	61216	5426.29	40030.4	35505.3	36232.2	37256	2430.04	1.64312
1478	21268.6	22849.6	24529.4	22882.5	1630.64	15735.4	12903.8	13166.5	13935.2	1564.54	1.64206
1765	34066.7	34490.6	32927.4	33828.2	808.412	19429.8	23179	19253.2	20620.7	2217.33	1.6405
3184	5276.12	11291.4	0	5522.52	5649.75	0	5391.95	4709.2	3367.05	2935.86	1.64017
3142	4942.53	15308.9	0	6750.48	7812.95	8803.98	3548.34	0	4117.44	4429.49	1.63949
2217	81177.3	68613.4	76691.3	75494	6366.92	47017.8	42431.1	48792.6	46080.5	3282.71	1.63831
501	39314.8	41001.3	38930.5	39748.8	1101.53	27311.8	23774.9	21874.9	24320.5	2759.24	1.63437
2367	170470	181894	160438	170934	10735.9	105099	111497	97348.9	104648	7084.64	1.63342
1734	23545.2	14162.7	13815.7	17174.6	5519.9	12325.4	9062.63	10171.1	10519.7	1659.09	1.63261
841	5607.13	9097.82	4405.89	6370.28	2437.28	4874.37	3357.29	3493.93	3908.53	839.229	1.62984
3197	3096.82	278.969	1993.91	1789.9	1419.96	1657.83	170.745	1468.91	1099.16	809.561	1.62842
1741	173441	167596	156462	165833	8625.84	97225.8	110477	97953.1	101885	7449.74	1.62764
2208	44109.1	58317.8	52102.5	51509.8	7122.87	23900.1	33077.3	37972.4	31649.9	7143.9	1.62749
1944	139492	138059	134292	137281	2685.69	87246	86078.6	79779.1	84367.9	4016.63	1.62717
1535	21530.4	22474	20096.9	21367.1	1196.95	16434.7	10745.6	12256.2	13145.5	2946.92	1.62543
890	173939	181567	191996	182500	9064.64	110909	114775	111659	112448	2050.25	1.62298
672	18760.4	20441.4	17985.4	19062.4	1255.57	13455.7	12114	9667.24	11745.6	1920.88	1.62294
703	39710.3	38091.4	33408.6	37070.1	3272.63	34806.4	0	33757.7	22854.7	19799.7	1.62199
3009	20428.9	46245.7	13675.5	26783.4	17189.8	2040.11	28169.2	19364.7	16524.7	13294.1	1.62081
375	224818	249396	262181	245465	18989	223700	225202	5467.68	151457	126432	1.6207
1469	13964.7	18790.8	15161.6	15972.4	2513.16	14143.7	8781.24	6650.02	9858.31	3861.18	1.62019
1064	11818.7	11970.7	10819.9	11536.4	625.213	12308.8	9096.42	0	7135.08	6384.5	1.61686
1415	13859.5	9505.93	11299.5	11555	2188	5350.56	7243.18	8894.3	7162.68	1773.24	1.61322
2212	199790	175924	185343	187019	12020.9	126182	114157	108010	116116	9243.21	1.61062
992	7828.42	8587.73	5641.74	7352.63	1529.54	4199.35	5587.04	3925.37	4570.59	890.87	1.60868
2221	72853	61728	68526.7	67702.6	5608.06	45016.5	41458.1	39978.2	42150.9	2589.59	1.60619
2226	5618.11	11342.5	10046.1	9002.23	3001.56	16530.7	334.699	0	5621.79	9448.85	1.60131
518	11556.6	17121.5	9032.84	12570.3	4138.5	5280.82	10059.4	8221.1	7853.78	2410.38	1.60054
1369	201865	211702	203248	205605	5325.13	121702	131546	133461	128903	6309.74	1.59504
871	225729	238152	248204	237361	11258.3	152971	159817	133710	148833	13536.8	1.59482
3087	9107.1	9811.62	485.271	6468	5193.15	2833.95	5485.06	3850.81	4056.61	1337.48	1.59444
1978	236995	202042	241942	226993	21749.7	150326	139653	137278	142419	6949.85	1.59384
1739	91692.8	102211	100965	98289.6	5746.83	66543.7	61135.8	57358.3	61679.3	4616.76	1.59356
1802	120825	126135	118260	121740	4016.04	82226.5	76210.7	70809.8	76415.7	5711.12	1.59313
1745	37646.5	41818.4	37858.3	39107.7	2349.87	23724.8	26182.4	23870.7	24592.6	1378.75	1.59022
334	7872.45	6729.1	9947.9	8183.15	1631.74	7711.85	0	7750.99	5154.28	4463.78	1.58764
1627	6901.34	5469.41	7577.78	6649.51	1076.51	0	12571.2	0	4190.4	7257.99	1.58684
2210	282346	236142	261945	260144	23154.4	173178	155008	163744	163976	9087.45	1.58647
1051	9424.11	10764.8	9081.49	9756.79	889.588	10828.7	7635.21	0	6154.64	5564.11	1.58527
738	12209.3	13487.6	15680.8	13792.5	1755.74	17093	192.773	8845.93	8710.57	8450.92	1.58343
2214	431082	426882	428293	428752	2137.51	273540	267659	271290	270830	2967.61	1.58311
1651	51788.8	38977.7	46771.6	45846	6455.5	30444.7	27530.4	28961.3	28978.8	1457.21	1.58205
797	24505.5	30918.3	28341.8	27921.9	3226.96	29428.9	0	23539.5	17656.1	15571.6	1.58143
916	19181.3	0	11548.6	10243.3	9657.02	8545.53	4897.59	6007.06	6483.39	1870.04	1.57993
2215	1.61726e+06	1.43462e+06	1.45505e+06	1.50231e+06	100072	974372	899044	979218	950878	44954.8	1.57992
1010	2.41603e+06	2.44475e+06	2.33091e+06	2.39723e+06	59201.7	1.51272e+06	1.57237e+06	1.47384e+06	1.51965e+06	49626.2	1.57749
2837	2246.81	0	0	748.936	1297.19	1426.98	0	0	475.658	823.864	1.57452
155	398422	406796	420512	408577	11152	422388	327239	29020.7	259549	205234	1.57418
354	409031	419053	372279	400121	24627.1	368259	16139.8	378262	254220	206244	1.57391
1138	9352.95	11977.5	9836.27	10388.9	1396.81	4859.29	3846.02	11103	6602.77	3930.1	1.57342
3001	1771.77	8288.95	6931.29	5664	3438.45	231.518	8358.46	2223.25	3604.41	4235.86	1.57141
3188	2260.68	5426.69	313.607	2666.99	2580.64	2811.73	0	2281.99	1697.91	1494.09	1.57075
2219	21618.1	23482.7	25381.7	23494.2	1881.8	13108.5	17151.7	14614.7	14958.3	2043.38	1.57064
1227	51262.5	53159	46734.7	50385.4	3300.74	30797.6	35899.9	29796	32164.5	3273.47	1.56649
3050	6494.58	2703.4	0	3066	3262.44	0	4736.58	1140.93	1959.17	2472.03	1.56495
1736	146460	141071	139409	142313	3686.32	100779	93194.6	79030	91001.2	11039.1	1.56386
1843	1.07917e+06	936390	1.00275e+06	1.00611e+06	71450.3	647611	686836	595794	643414	45666	1.5637
1564	24810.5	25440.3	22600.8	24283.9	1491.24	17717.5	11472.2	17488.8	15559.5	3541.54	1.56071
2059	8192.27	12306.8	6226.34	8908.47	3102.85	9257.77	4142.66	3737.92	5712.78	3076.71	1.55939
276	100013	89831.7	88002	92615.5	6471.24	54690.5	61553.2	62044.9	59429.6	4111.49	1.55841
1006	179288	183383	177379	180017	3067.68	113019	121259	112696	115658	4853.25	1.55646
1612	55003.9	50908.9	52626	52846.3	2056.37	34682.1	32586.7	34681.1	33983.3	1209.49	1.55506
2267	9553.52	10464.9	8568.59	9529	948.393	6028.06	5635.28	6755.22	6139.52	568.228	1.55208
1428	24820.4	20831.9	20007.7	21886.7	2573.91	15241.3	16342.2	10771	14118.2	2950.55	1.55025
2266	112103	100627	102547	105092	6146.61	74971.8	73409.6	55323	67901.5	10921.2	1.54772
328	13321.8	16554.7	17386	15754.2	2147.13	10094.9	12500.4	7951.12	10182.1	2275.87	1.54724
2366	51771.9	60032.2	56277.3	56027.2	4135.83	32006.9	38505.7	38307.7	36273.4	3696.21	1.54458
2218	110483	95115.4	111887	105829	9304.38	66546.5	66319.3	72708.8	68524.8	3625.15	1.54438
2741	62362.5	62558.1	56432	60450.8	3481.82	60306.9	55591.7	1582.92	39160.5	32628.4	1.54367
2992	0	3579.7	3279.36	2286.36	1985.73	0	3623.37	821.225	1481.53	1899.79	1.54324
1140	116499	127643	117862	120668	6078.78	74897.5	76929.4	83747.8	78524.9	4635.88	1.53668
1257	4253.59	4708.83	4269.48	4410.63	258.368	8613	0	0	2871	4972.72	1.53627
1001	24809.2	23225.6	31530.8	26521.8	4409.51	18167.5	15658.3	17972.6	17266.1	1395.86	1.53606
1671	356597	63523.7	397337	272486	182109	379788	25388.8	127168	177448	182471	1.53558
1324	8613.94	9357.96	9043.41	9005.1	373.486	7117.65	7678.87	2799.14	5865.22	2670.09	1.53534
2216	134334	124388	120743	126488	7034.65	91275.2	81033.7	75860.3	82723.1	7845.07	1.52906
1917	8399.18	8330.65	9767.54	8832.46	810.533	7886.17	9091.42	359.361	5778.98	4732.06	1.52838
1935	33582.5	38628.1	70153.6	47454.7	19819.1	22802	44187	26192.6	31060.5	11493.6	1.52781
442	42114.9	57699.9	47549.5	49121.4	7910.52	48823.5	4195.26	43710	32242.9	24424.2	1.52348
3102	176749	169327	157230	167769	9852.52	11739.3	157930	161327	110332	85400.5	1.52058
605	72970.4	86272.3	87741.4	82328	8137.16	51889.5	55150.6	56081.8	54374	2201.42	1.51411
1667	6250.99	6414.71	4319.97	5661.89	1165.02	3577.85	4495.52	3168.01	3747.13	679.752	1.511
3132	13264.9	2614.44	7137.84	7672.4	5345.32	2803.08	12441.3	0	5081.46	6526.09	1.50988
2369	1.03138e+06	1.07491e+06	1.03422e+06	1.04684e+06	24352.5	705228	713133	667580	695313	24341.3	1.50556
1837	7653.91	8630.02	10530	8937.97	1462.56	9900.16	7964.08	0	5954.75	5247.03	1.50098
2740	5323.65	4449.94	5832.46	5202.02	699.236	6839	162.446	3397.62	3466.35	3338.81	1.50072
2223	778468	710773	658259	715833	60264	489260	469162	472690	477037	10730.9	1.50058
688	56605.1	62915.9	52211	57244	5380.98	40845.2	34910.1	38729.7	38161.7	3008.02	1.50004
2799	38.0031	2212.77	1202.37	1151.05	1088.29	1013.86	432.913	861.249	769.34	301.18	1.49615
1007	36103.7	50577	52066.5	46249	8817.67	35168.8	32597.9	24979	30915.2	5299.22	1.496
1791	21971.8	15432.8	15024.8	17476.5	3898.4	19341.6	8237.78	7513.09	11697.5	6629.92	1.49403
1422	145343	148067	158177	150529	6761.57	89162	105485	108149	100932	10279.8	1.49139
2941	1904.41	4165.09	8324.36	4797.96	3256.43	9668.53	0	0	3222.84	5582.13	1.48873
1953	5067.1	5148.48	5270.53	5162.04	102.393	5160.39	5244.82	0	3468.41	3004.02	1.4883
2735	166035	145066	193254	168119	24161.4	76898.7	132297	130071	113089	31361.3	1.48661
1012	54085.7	63618.1	49433.6	55712.4	7230.83	33163.8	42784.9	36570.1	37506.2	4878.38	1.48542
2726	11795.8	7831.33	6497.58	8708.22	2755.79	4953.76	4747.53	7888.1	5863.13	1756.71	1.48525
1563	38189.9	46600.6	37614	40801.5	5030.43	26879	29520.1	26041	27480	1815.77	1.48477
583	36477	37884.8	36602.2	36988	779.153	40611.9	18458.1	15945.6	25005.2	13574.1	1.47921
1368	21539.2	20023.1	15437	18999.8	3177.2	11317.9	14297.6	12944.9	12853.5	1491.95	1.47818
2186	61162.6	65936.3	51993.4	59697.4	7085.98	39012.4	42536.5	39663.7	40404.2	1875.11	1.47751
1463	10469.6	13498.7	10173	11380.4	1840.48	8311.61	7352.15	7457.93	7707.23	526.073	1.47659
733	23169	20241.8	22819.7	22076.9	1598.75	16859.7	11523.3	16546	14976.3	2994.53	1.47412
3151	7473.75	8726.59	7361.99	7854.11	757.65	5002.15	7682.6	3308.75	5331.17	2205.41	1.47324
1380	17554.1	6510.16	17213.9	13759.4	6280.34	11321.6	16050.4	656.89	9342.96	7885.2	1.4727
1894	7589.25	10374.3	6929.63	8297.72	1828.35	7815.57	9095.31	0	5636.96	4923.51	1.47202
2368	437016	473802	443399	451406	19656.9	304053	314052	302111	306739	6407.89	1.47163
408	187305	193462	204685	195150	8812.33	13530.7	190827	194201	132853	103350	1.46892
640	16450.7	17551	17317.7	17106.5	579.757	16594.9	18391.2	0	11662.1	10139.5	1.46685
1748	11735	9854.95	16189.5	12593.1	3253.3	8872.32	10497.4	6390.27	8586.68	2068.43	1.46659
950	11534.8	4573.42	7881.31	7996.53	3482.15	7387.97	8983.51	0	5457.16	4792.9	1.46533
355	48614.3	50831.4	47575.9	49007.2	1662.92	43908.9	11951	44773.7	33544.5	18705.5	1.46096
2547	0	0	2717.64	905.879	1569.03	0	0	1860.26	620.088	1074.02	1.46089
1074	32672.2	33181.6	34317.6	33390.5	842.356	23602.3	20751.6	24328.7	22894.2	1890.8	1.45847
1875	59091.7	54621.5	61938.7	58550.6	3688.45	46771.4	35749.7	37947.8	40156.3	5833.31	1.45807
1432	306612	287680	285160	293151	11725.7	195282	214424	193507	201071	11598.2	1.45795
3195	7349.16	1774.27	6391.93	5171.79	2981.01	5173.83	3264.65	2215.78	3551.42	1499.73	1.45626
3058	866.489	1379.48	1960.6	1402.19	547.409	0	1939.4	954.003	964.469	969.745	1.45385
2163	12550.4	12134.5	2859.32	9181.41	5479.04	6400.62	6577.24	5982.45	6320.1	305.46	1.45273
2551	24599.7	24001.4	27414.1	25338.4	1822.33	26301.3	0	26065.1	17455.5	15117.3	1.4516
2496	15451.7	12696.7	20156.2	16101.5	3772.01	9920.55	12100.1	11260.6	11093.8	1099.32	1.4514
1013	23474.5	22810.9	22619.6	22968.3	448.656	15126.9	17184.8	15197.3	15836.3	1168.33	1.45036
2228	12222.5	9052.65	10149.1	10474.8	1609.82	6430.51	7689.57	7546.91	7222.33	689.434	1.45033
14	559638	836532	709178	701783	138595	12333.5	575270	866502	484702	434227	1.44786
2655	2557.72	2610.96	5605.79	3591.49	1744.64	3415.23	3002.69	1035.97	2484.63	1271.42	1.44548
2084	7845.81	13777.4	9239.67	10287.6	3101.54	6815.25	6711.53	7835.1	7120.63	620.921	1.44476
2621	34162.6	25921.7	22668.4	27584.2	5924.68	0	32341.8	24952.8	19098.2	16947.1	1.44433
2331	0	2383.28	0	794.425	1375.99	0	0	1650.35	550.116	952.828	1.44411
2022	19972.1	0	16770.9	12247.7	10726.9	8019.68	10055.2	7374.89	8483.26	1399	1.44374
787	17621	18238.9	21365.3	19075.1	2007.3	16201.4	13084.7	10394.8	13227	2905.88	1.44213
1743	60964.6	58395	57547	58968.8	1779.6	44059.2	41733.8	36930.4	40907.8	3635.45	1.44151
1016	5521.21	4651.78	11317.6	7163.54	3623.71	5718.19	5222.98	4000.13	4980.43	884.341	1.43834
1132	10070.4	8580.34	6711.43	8454.06	1683.04	7372.63	6686.36	3578.71	5879.24	2021.64	1.43795
2243	2739.01	41841.1	54600.4	33060.2	27022.8	60747	6938.23	1324.54	23003.2	32807.3	1.4372
2896	1938.14	231.949	824.646	998.245	866.242	1652.29	0	435.189	695.825	856.423	1.43462
2476	43806	51192.8	39653.5	44884.1	5844.73	30227.3	33093.3	30578.1	31299.6	1563.31	1.43401
1144	13108.5	8883.98	14091	12027.8	2766.6	8306.18	7483.65	9394.1	8394.64	958.295	1.4328
670	30051.1	31638	26486	29391.7	2638.54	22735.8	19754.3	19108.6	20532.9	1934.92	1.43144
20	24260.5	30076.7	31332.8	28556.7	3773.23	26348.7	17161	16536.1	20015.3	5493.8	1.42674
1474	445540	477712	531891	485048	43640.1	355759	343822	321180	340254	17563.7	1.42555
636	19676.6	26338	16662.9	20892.5	4950.81	14179	10557.5	19231.4	14655.9	4356.59	1.42553
555	33897	44370	43230.7	40499.2	5745.99	24803.7	28358.1	32172.3	28444.7	3685.06	1.42379
2111	12150.6	10857.5	13626.7	12211.6	1385.6	14667.4	0	11072.3	8579.9	7644.74	1.42328
467	50022.1	54149.6	56668.7	53613.5	3355.6	29507.2	46805	36739.6	37683.9	8687.49	1.42271
1544	45748.2	48750.2	44091.6	46196.7	2361.48	34600.9	30764.7	32129.3	32498.3	1944.54	1.42151
1142	307177	376003	355912	346364	35392.6	248283	239600	243258	243714	4359.19	1.42119
772	5269.48	7755.64	10225.4	7750.16	2477.94	8000.44	8375	0	5458.48	4730.89	1.41984
300	88575.7	81308.3	84695.4	84859.8	3636.46	34708.1	77737.7	67073.6	59839.8	22408.3	1.41812
2376	1.22835e+06	1.50261e+06	1.41358e+06	1.38151e+06	139916	847701	1.07738e+06	1.0002e+06	975095	116882	1.4168
1653	3833.33	4559.01	4610.95	4334.43	434.74	3602.79	5595.39	0	3066.06	2836.04	1.41368
2830	5318.51	3467.9	2374.62	3720.35	1488.09	4605.72	1488.11	1804.95	2632.93	1715.82	1.41301
1672	39289.3	38322.3	37203	38271.5	1044.07	29393.5	28809.5	23156.6	27119.9	3444.67	1.4112
121	10475.5	11241.1	11646.9	11121.2	594.849	5723.04	13328.7	4665.39	7905.7	4726.1	1.40673
1898	42523.3	9317.05	34949.3	28929.9	17402.3	11390	9156.2	41173.9	20573.4	17875.5	1.40618
1427	228381	200253	199661	209431	16413.3	132868	157547	156396	148937	13927.8	1.40618
2790	10624.1	8082.5	9533.28	9413.29	1275.04	6814.98	7075.25	6206.03	6698.75	446.113	1.40523
1430	2.77525e+06	2.73676e+06	2.7691e+06	2.76037e+06	20676.7	1.86121e+06	2.10241e+06	1.94219e+06	1.9686e+06	122747	1.4022
570	28264	30035.2	29733	29344.1	947.502	28344.6	31977.4	2504.08	20942	16070.7	1.4012
302	13347	12339.7	11621.9	12436.2	866.545	7345.89	11453.2	7832.63	8877.24	2244.08	1.40091
3096	4142.06	7875.59	5844.73	5954.13	1869.17	4899.09	7362.33	495.027	4252.15	3479.06	1.40026
1497	16191.7	12227.3	18513	15644	3178.43	11558	9166.32	12795.8	11173.4	1845.05	1.40012
3135	6740.51	1810.36	1343.78	3298.22	2990.23	2128.22	3097.56	1842.38	2356.05	657.871	1.39989
1155	16386.3	22804.9	21059.3	20083.5	3318.73	20235.7	10895.7	11919.3	14350.2	5122.62	1.39952
2977	0	3472.23	2732.75	2068.33	1828.99	1441.75	42.106	2949.94	1477.93	1454.26	1.39947
2406	9810.39	12592.1	10722.9	11041.8	1418.03	9574.37	7229.7	6883.57	7895.88	1463.88	1.39843
258	17608.4	19264.2	20550.3	19141	1474.83	12014.6	16166	12931.3	13704	2180.85	1.39675
1663	10476.1	13936.9	15058	13157	2388.46	11201.3	7259.26	9829	9429.85	2001.1	1.39525
345	13913.2	18218.7	14590.9	15574.2	2315.06	15774.3	10003.2	7740.92	11172.8	4142.42	1.39394
1070	18048.2	16685.6	16079.2	16937.6	1008.43	12658.6	10513.7	13280.8	12151	1451.66	1.39393
2696	1082.55	857.674	784.319	908.18	155.397	0	0	1954.84	651.613	1128.63	1.39374
80	11182	16727.6	12772.7	13560.8	2855.6	11192.1	10229.1	7778.3	9733.16	1760.1	1.39325
1389	28042.8	37426	30873.3	32114	4813.06	20800	28239	20282.4	23107.1	4451.85	1.38979
1760	61916.8	61134.2	63727.1	62259.4	1329.96	49212.6	42414	42984.9	44870.5	3771.19	1.38753
1763	9969.99	11648.3	16180.7	12599.7	3212.79	6733.18	10265.5	10249.7	9082.8	2034.84	1.3872
1075	33460.7	31848.7	35769.6	33693	1970.74	25610.4	23735	23575.3	24306.9	1131.71	1.38615
3098	3215.11	1101.92	11348.9	5221.99	5410.27	8933.3	0	2411.79	3781.7	4621.52	1.38086
1419	92286.5	85280.7	89422.1	88996.4	3522.25	61558.9	69140.4	62833.7	64511	4059.51	1.37955
3147	4529.07	3391.89	444.536	2788.5	2108.06	2148.49	3926.09	0	2024.86	1965.96	1.37713
1286	146756	142795	136485	142012	5179.86	103430	103005	103093	103176	224.314	1.37641
341	23626.5	40419	23976.1	29340.5	9595.86	22669.1	21851.9	19482.2	21334.4	1655.28	1.37527
3073	2908.97	5130.39	3237.85	3759.07	1198.93	0	4438.79	3763.35	2734.05	2391.72	1.37491
1423	119648	106270	104123	110014	8412.38	80918.2	78903.5	80309.9	80043.9	1033.37	1.37442
1065	11544	12907.6	10903	11784.9	1023.77	8092.32	9267	8380.98	8580.1	612.132	1.37351
1594	11664.6	10858.4	8996.16	10506.4	1368.58	7600.9	7634.87	7725.2	7653.66	64.2426	1.37273
2248	138205	131688	116906	128933	10913.5	102543	92151.8	87402.1	94032.3	7743.56	1.37116
2071	12061.4	14211.2	14633.4	13635.3	1379.35	10236.8	9316.06	10283.8	9945.53	545.645	1.371
2677	12643.9	11072.9	11993	11903.3	789.333	8259.62	12105.2	5683.97	8682.94	3231.49	1.37088
1670	44720.1	41835.1	41866.8	42807.4	1656.57	40579	44231.8	9023.28	31278	19359.5	1.36861
1796	10833	4741.05	2189.4	5921.16	4441.01	7853.44	0	5174.51	4342.65	3992.26	1.36349
2306	12965.7	16469.2	18789.3	16074.7	2931.77	9955.92	14387.8	11062.2	11802	2306.7	1.36203
452	49706.5	43423.5	53979	49036.3	5309.6	38679.1	36613.2	32946	36079.4	2903.6	1.35912
1925	12319.9	12288.3	11574.5	12060.9	421.533	13993.1	0	12673.1	8888.72	7726.11	1.35688
719	11766.1	17782	12725.3	14091.1	3232.14	11393.1	10199.5	9587.34	10393.3	918.37	1.35579
653	11188.5	10553.5	19360.5	13700.8	4911.67	0	13544.1	16774.7	10106.3	8900.08	1.35568
2096	9262.29	7784.77	4515.8	7187.62	2428.94	8065.88	3384.26	4460.47	5303.54	2452.03	1.35525
3101	3669.1	3796.82	2387.8	3284.57	779.245	375.117	2602.67	4295.55	2424.45	1966.29	1.35477
3116	3108.89	3338.28	3785.79	3410.99	344.256	1966.25	3412.5	2174.9	2517.88	781.755	1.35471
2540	28508.1	32427.4	33428	31454.5	2600.29	25015.5	24778	19868.5	23220.6	2905.48	1.35459
1250	8029.59	8563.72	6070.87	7554.73	1312.51	10921	295.579	5517.45	5578.02	5312.99	1.35437
1420	139050	128537	136125	134571	5426.09	97915.7	105545	94772.2	99411.1	5540.1	1.35368
262	23488.4	27864.5	9334.47	20229.1	9685.44	6568.14	20314.4	17953.8	14945.4	7350.33	1.35353
1043	12248.3	18206.3	6617.61	12357.4	5795.1	8560.96	10080.3	8751.9	9131.06	827.609	1.35334
2194	11743.2	8932.6	12996.9	11224.2	2081.25	7665.66	7141.35	10077.6	8294.87	1565.98	1.35315
2595	5623.86	3649.73	6130.09	5134.56	1310.58	5726.91	5665.3	0	3797.4	3288.79	1.35212
1262	17035.7	19860.4	16194.1	17696.7	1920.43	15167.6	10435	13683.8	13095.5	2420.51	1.35136
2088	18840.8	21603.9	14415.7	18286.8	3625.96	13287.9	13690.8	13675	13551.2	228.198	1.34945
663	13227.4	16483.3	15525.9	15078.9	1673.38	19015	0	14534.1	11183	9940.57	1.34837
2925	2985.35	2365.56	0	1783.63	1575.45	2065.27	1020.57	883.331	1323.06	646.425	1.34812
1747	14173.2	13439.9	16905.5	14839.5	1826.38	11334.5	12125.8	9601.01	11020.4	1291.36	1.34655
546	13733.4	14978.6	12906.8	13872.9	1042.94	10319.9	11705.8	8893.73	10306.5	1406.07	1.34604
436	0	824.743	6320.19	2381.64	3435.72	2001.83	1462.82	1845.41	1770.02	277.302	1.34555
2636	6790	10827.8	2190.67	6602.83	4321.61	8122.6	6602.92	0	4908.51	4318.27	1.34518
637	34642.6	30862.2	28905.5	31470.1	2916.47	2135.38	33026.2	35025.9	23395.8	18439.2	1.34512
1472	477433	528981	551593	519336	38009.2	398215	368321	391793	386110	15736.6	1.34505
993	60786	50799.7	48038.6	53208.1	6706.28	37059.5	40970.7	40741.2	39590.5	2194.92	1.34396
209	9832.86	22003.3	8377.01	13404.4	7482.38	15702.6	4602.23	9631.18	9978.68	5558.35	1.3433
930	5897.03	8899.28	11221.2	8672.49	2669.3	8368.69	6711.62	4300.78	6460.36	2045.56	1.34242
608	131958	128467	144536	134987	8452.32	87119.4	109312	105520	100650	11870.6	1.34115
299	624842	598177	653170	625396	27500.4	483007	510757	405436	466400	54589.3	1.3409
2085	13322.3	17812	14901	15345.1	2277.53	7196.3	10965.9	16193.1	11451.8	4518.06	1.33998
631	18950.8	18656.4	21585.4	19730.9	1612.79	17883.6	26336.9	0	14740.2	13446.9	1.33858
1424	61382.9	56338.1	60718.6	59479.9	2741.08	39663	47898.5	45849.7	44470.4	4287.51	1.33752
2903	2127.07	1003.5	2522.62	1884.4	788.099	1395.06	694.673	2139.21	1409.65	722.377	1.33679
2017	15098.7	21624.5	13652.5	16791.9	4247.14	12479	12143.8	13099.6	12574.1	484.928	1.33543
425	107252	97764.1	106698	103904	5324.92	116081	17331.2	100205	77872.4	53027.7	1.33429
2840	0	4416.25	19504.6	7973.6	10227.3	5439.77	4991.03	7514.05	5981.61	1345.96	1.33302
629	16040.5	7279.73	10774.5	11364.9	4410.11	9685.3	5292.85	10609.2	8529.13	2840.51	1.33248
434	6883.56	115633	131465	84660.4	67820.3	79508	110131	1152.06	63597.1	56204.8	1.3312
2182	7744.25	11422.9	8720.68	9295.94	1905.6	8269.99	6363.08	6339.73	6990.93	1107.75	1.32971
618	121515	149938	129366	133606	14677.9	117511	77797.3	106126	100478	20450.3	1.32971
1229	21866.9	62715.8	28991.6	37858.1	21820.2	17603	12169.2	55743.7	28505.3	23745.1	1.32811
2826	7836.1	7084.85	7944.5	7621.81	468.174	4059.81	5979.97	7182.57	5740.78	1575.06	1.32766
2165	10581.8	11216.1	9951.34	10583.1	632.372	0	13443.8	10496.8	7980.2	7066.39	1.32617
840	72133	79524.1	80527.8	77395	4584.54	54932.4	60359.2	59814.7	58368.8	2988.42	1.32597
497	19356.8	13508.5	11243.7	14703	4186.35	17212.1	8413.43	7667.37	11097.6	5308.41	1.32488
2760	6088.99	4377.97	2655.14	4374.04	1716.93	0	9923.16	0	3307.72	5729.14	1.32237
3051	0	5598.22	6514.32	4037.51	3526.46	0	0	9166.86	3055.62	5292.49	1.32134
2727	7174.02	654.154	4350.77	4059.65	3269.67	4543.11	0	4680.3	3074.47	2663.45	1.32044
443	4038.23	16968	7392.76	9466.34	6709.67	6123.67	5732.84	9701.22	7185.91	2187.07	1.31735
623	285074	311348	311291	302571	15153.3	235763	234388	220673	230275	8343.43	1.31396
1076	61962.3	57675	61262.9	60300.1	2300.14	43964.9	45110.2	48608	45894.4	2418.84	1.31389
2747	16248.8	14053.3	13051.8	14451.3	1635.22	18041.5	413.407	14574.1	11009.7	9338.97	1.3126
1404	7687.62	6105.23	8592.15	7461.67	1258.76	5865.79	7587.16	3608.38	5687.11	1995.4	1.31203
1605	7901.85	13976.2	14520.8	12133	3674.36	9856.62	7948.02	9973.68	9259.44	1137.23	1.31033
837	53116.6	53361.8	45608	50695.5	4407.59	42335.8	42897.4	30866.8	38700	6789.55	1.30996
1784	5147	138.935	9140.55	4808.83	4510.32	5271.58	5741.61	0	3671.07	3187.91	1.30993
3057	3149.55	1528.37	2270.01	2315.98	811.565	0	0	5304.93	1768.31	3062.8	1.30971
1313	15883.6	18962	15379	16741.5	1939.48	9710.03	13323.2	15344.4	12792.5	2854.43	1.3087
306	106969	170357	156558	144628	33335.5	172403	153879	5417.74	110567	91531.3	1.30806
1154	22553.1	18475.3	22230.9	21086.4	2267.07	17055.8	17318.9	13995.9	16123.5	1847.29	1.30781
1678	58095.2	46221.4	48495.3	50937.3	6302.3	40604.4	39095.6	37171.8	38957.2	1720.45	1.30752
2573	19202.3	11234.8	18789.2	16408.8	4485.54	9608.93	17615.4	10431.2	12551.8	4404.36	1.30728
1895	7617.7	5262.85	7450.74	6777.1	1314.03	5285.05	5912.01	4358.68	5185.25	781.462	1.307
1968	22455	27154.8	19206.6	22938.8	3996.17	17700.8	19234.8	15719.7	17551.8	1762.28	1.30692
1411	9431.05	6507.23	8601.06	8179.78	1506.75	0	10358.2	8436.71	6264.98	5510.04	1.30564
1005	11884	17858.3	20371.9	16704.8	4359.97	14988.6	13215.5	10200.6	12801.5	2420.67	1.3049
2258	20708.5	14775.4	16725.3	17403	3024.06	11407.6	14892.7	13715	13338.4	1772.82	1.30473
551	21656.2	14822.8	25525.6	20668.2	5419.35	13702.4	16780.3	17127.4	15870	1885.23	1.30234
2477	99464.1	124399	109873	111246	12524	90690.5	87290	78307.2	85429.2	6397.96	1.3022
1139	166864	175142	165467	169158	5229.59	129981	143393	116617	129997	13388.3	1.30124
607	36344	26477	28238.4	30353.2	5262.46	32391.3	24167.8	13432.7	23330.6	9507	1.301
1847	59711.1	58310.9	59030.4	59017.5	700.176	45701.1	48253.9	42238.3	45397.8	3019.26	1.30001
1322	18693	24401.3	21280.2	21458.2	2858.29	0	28344.3	21245.4	16529.9	14748.8	1.29814
1905	17344.9	23309.5	18611.7	19755.4	3142.47	14614.4	16207.6	14847.1	15223	860.571	1.29773
1466	47480	49667.5	43489.4	46879	3132.59	31885.3	40015.1	36491.3	36130.6	4076.9	1.29749
2062	9728.22	13204.6	11257.1	11396.6	1742.37	8102.6	5842.21	12443.1	8795.98	3354.64	1.29566
2145	17500.2	14334.9	15446.1	15760.4	1605.92	21102.7	666.38	14735.6	12168.2	10457.3	1.29521
2870	1322.82	1422.84	1193.59	1313.08	114.934	2341.39	701.773	0	1014.39	1201.59	1.29446
3139	0	3670.65	128.705	1266.45	2083.09	1849.7	0	1090.01	979.904	929.755	1.29243
2063	29825.6	29329	25845.9	28333.5	2168.53	26406.7	15990.6	23397.1	21931.5	5360.47	1.29191
1178	39863.8	41384.1	38087	39778.3	1650.22	31142.4	30897.7	30375.4	30805.2	391.766	1.29129
2316	9312.8	7131.25	6574.25	7672.76	1447.36	341.933	9803.22	7683.22	5942.79	4964.96	1.29111
2508	2975.92	7899.32	10355.5	7076.9	3757.88	2807.05	7404.96	6254.58	5488.86	2392.68	1.28932
542	44677	52061.2	43973.9	46904	4480.05	38600.5	34333.2	36218.2	36383.9	2138.46	1.28914
1716	16066.4	10617.1	6314.91	10999.5	4886.96	8222.08	12182.3	5204.67	8536.36	3499.44	1.28854
3114	0	4482.82	5539.16	3340.66	2940.91	1232.7	1792.91	4757.17	2594.26	1893.96	1.28771
624	2.33651e+06	2.54264e+06	2.79491e+06	2.55802e+06	229586	2.05127e+06	1.98841e+06	1.92028e+06	1.98666e+06	65513.7	1.2876
2877	5068.81	12921.1	0	5996.62	6510.3	9930.77	4042.73	0	4657.83	4993.88	1.28743
2995	393.859	2399.63	1584.46	1459.31	1008.72	2792.08	0	608.996	1133.69	1468.13	1.28722
2856	2058.58	1815.62	0	1291.4	1124.96	1970.94	1043.23	0	1004.72	986.032	1.28533
2675	2513.7	5103.64	3129.01	3582.12	1353.12	4307.14	3137.47	924.863	2789.82	1717.73	1.28399
1565	145367	144058	132786	140737	6916.83	112960	98453.6	117827	109747	10078.5	1.28238
839	53109	58784.9	49588.4	53827.4	4640.11	44967.1	46382.1	34606.8	41985.3	6429.04	1.28205
2617	12812.1	7924.88	9705.3	10147.4	2473.45	10937.5	3743.61	9108.51	7929.86	3738.96	1.27965
484	13592.7	18395.8	10550.4	14179.7	3955.5	10000.9	8936.44	14314.4	11083.9	2847.85	1.2793
398	2152.88	1838.9	9976.93	4656.24	4610.53	2255.26	4564.43	4099.42	3639.7	1221.3	1.27929
384	13673.8	13255.2	12487.5	13138.8	601.647	9780.98	11333.4	9721.22	10278.5	914.054	1.27828
433	17107	24285.3	20918.3	20770.2	3591.44	21083.6	7751.29	20096.8	16310.5	7428.93	1.27342
2571	94133.1	76489.8	83757.1	84793.3	8867.18	73198	60612	66188.7	66666.2	6306.57	1.27191
569	4676.06	27745.8	23571	18664.3	12292.7	16816.6	14865.6	12345.5	14675.9	2241.55	1.27177
1697	6401.1	5488.81	8378.6	6756.17	1477.25	4800.85	6837.97	4300.84	5313.22	1343.93	1.27158
1071	19625.2	29042.7	26411.7	25026.6	4859.14	25398.3	16392.9	17297.7	19696.3	4958.76	1.27062
2844	9716.05	8064.25	14282.4	10687.6	3220.91	8985.55	8090.72	8168.35	8414.87	495.745	1.27008
97	24878.1	30998.4	27759.3	27878.6	3061.9	22833.2	28371.3	14675.6	21960.1	6889.49	1.26951
156	35470	39365.9	41420.4	38752.1	3022.35	32899.3	28427.1	30260	30528.8	2248.18	1.26936
2501	12661.2	7735.75	4430.34	8275.77	4141.93	4989.38	10829.9	3753.28	6524.19	3779.74	1.26848
3017	579.187	1968.88	1363.87	1303.98	696.781	2554.9	529.868	0	1028.26	1348.39	1.26815
2277	8130.79	5929.83	4448.79	6169.8	1852.69	7487.57	0	7117.03	4868.2	4220.05	1.26737
2990	994.353	814.022	911.482	906.619	90.2636	894.905	111.866	1142	716.257	537.801	1.26577
412	20742.1	22856.3	23015.7	22204.7	1269.17	23171.7	25786	3694.23	17550.6	12071	1.26518
1426	32146.2	29850.4	26952.2	29649.6	2602.85	21689.4	23677.4	24963.5	23443.4	1649.53	1.26473
1637	28460.9	24021.7	27480.7	26654.4	2332.05	25010.4	21767.3	16582.3	21120	4251.13	1.26205
1079	736944	702194	796782	745307	47845.4	577007	581196	614515	590906	20553	1.2613
1063	10874.2	12930	16373.7	13392.7	2778.78	11242.9	8636.28	11982.5	10620.6	1757.78	1.26101
2073	415525	400167	435109	416934	17513.5	344114	309622	338377	330704	18481.6	1.26075
2464	216272	206259	198809	207113	8762.47	160746	170211	162370	164442	5061.37	1.25949
2061	196100	176957	191141	188066	9935.13	154340	135705	158031	149359	11967.3	1.25915
609	336433	298898	309975	315102	19285.8	257502	244368	249864	250578	6595.71	1.2575
353	40160.3	42169.8	57554	46628	9515.38	32613.9	40249.1	38426.9	37096.6	3987.64	1.25693
2503	783012	774987	726979	761659	30300.7	619228	629878	568925	606010	32555.2	1.25684
1406	10365.6	7878.37	12241.8	10161.9	2188.81	8453.72	9324.24	6539.07	8105.68	1424.83	1.25368
3084	4789.85	2308.47	4785.09	3961.13	1431.25	4552.96	4927.47	0	3160.14	2743.16	1.25347
2754	2477	2013.54	0	1496.85	1316.86	1548.27	1470.71	566.878	1195.29	545.599	1.25229
915	309525	313331	324025	315627	7517.54	248561	271716	235941	252073	18144.4	1.25213
4	0	0	24612.3	8204.11	14209.9	0	2074.94	17586.6	6553.84	9610.8	1.2518
1641	5752.55	8325.13	5032.42	6370.03	1731.03	8099.55	3159.66	4007.18	5088.8	2641.6	1.25178
2348	3926.5	3743.09	5137.27	4268.95	757.553	4629.21	5605.13	0	3411.45	2994.42	1.25136
435	59752	61786.4	44163.3	55233.9	9641.22	41929.5	46531.7	44046.7	44169.3	2303.55	1.2505
1629	14766.3	9836.39	12232.5	12278.4	2465.29	14139	747.124	14612.5	9832.88	7872.06	1.24871
1730	24968.4	26361.6	23519	24949.7	1421.43	22346.5	19447.8	18151.2	19981.8	2148.03	1.24862
380	92947.4	90403.8	92914.4	92088.5	1459.09	74558	76240.7	70544.5	73781.1	2926.49	1.24813
2876	1547.55	0	2149.81	1232.45	1109	1107.87	1033	822.189	987.686	148.133	1.24782
1412	11246	19125	12438.3	14269.8	4246.85	12990	10458	10872.8	11440.3	1358.04	1.24733
574	13637.1	28449.9	13537.5	18541.5	8581.06	6376.83	19557.4	18695.7	14876.7	7373.66	1.24635
2410	155477	144141	134823	144814	10343.2	111241	120552	117111	116301	4708.02	1.24516
281	14114.3	14187.6	9612.82	12638.2	2620.34	4098.32	10235	16138.2	10157.2	6020.29	1.24427
3085	2847.3	2910.57	0	1919.29	1662.46	0	3263.45	1364.32	1542.59	1639.01	1.2442
468	9164.32	13913.1	10784.5	11287.3	2413.97	11228.8	7903.62	8089.34	9073.91	1868.47	1.24393
2480	373353	376372	418933	389553	25488.5	275243	323989	340482	313238	33922	1.24363
158	29114.4	27703.2	31968.5	29595.4	2172.93	34428.4	18705.8	18264.5	23799.6	9207.48	1.24352
1936	16135.5	18009.1	21890.2	18678.3	2935.14	11232.7	15039.1	18804.8	15025.5	3786.08	1.2431
2068	119816	121066	124651	121844	2509.77	101715	98804.2	93551.7	98023.7	4137.32	1.24301
2122	43932.1	36543.8	40482.5	40319.4	3696.85	29548.4	40780.4	26998.3	32442.4	7332.62	1.2428
2753	3700.67	2117.16	3097.41	2971.75	799.202	2197.12	3537.84	1445.89	2393.62	1059.73	1.24153
13	67838.7	81540.4	82742.9	77374	8279.69	12878.1	68004.6	106150	62344.4	46893.1	1.24107
1264	9865.77	8641.24	4996.1	7834.37	2533.12	7783.96	4814.78	6378.91	6325.89	1485.3	1.23846
2393	18815.4	9729.14	12446.1	13663.6	4663.89	11631.7	10449.2	11052.1	11044.3	591.308	1.23716
2283	15441.1	17404.8	20151	17665.6	2365.76	12721.9	17193.9	12943.4	14286.4	2520.42	1.23653
2089	66597.9	65242.9	56868.9	62903.2	5269.63	54762.7	52261.1	45605.5	50876.4	4733.01	1.23639
615	41670.8	32457.1	49312	41146.6	8439.67	26540.7	31226.7	42071.3	33279.6	7966.22	1.23639
403	11537.8	10562.4	13482.3	11860.8	1486.53	11059.3	6652.99	11077.2	9596.51	2549.18	1.23595
2734	32521.6	31510.8	33312.7	32448.4	903.163	19418.6	29874.3	29472.9	26255.3	5924.11	1.23588
389	6109.33	4305.44	6540.19	5651.65	1185.59	3885.19	6502.99	3334	4574.06	1693.08	1.23559
2308	12253.1	11145.9	10981.8	11460.3	691.502	9398.03	7871.34	10572.5	9280.62	1354.39	1.23486
1567	86352.1	93088.4	91589.3	90343.2	3536.79	78493	69788.2	71374.9	73218.7	4636.08	1.23388
3052	0	4996.53	0	1665.51	2884.75	1562.43	0	2489.03	1350.48	1257.98	1.23327
2444	5164.19	4151.05	19309.4	9541.55	8474.37	0	0	23211.2	7737.08	13401	1.23322
297	185824	171536	162899	173420	11578.3	127916	161196	133069	140727	17912.8	1.23231
1841	10223.6	10256.8	11273.2	10584.5	596.657	7065.76	10424.3	8289.46	8593.19	1699.76	1.23174
2541	36596.8	38442.6	36812.6	37284	1009.17	23521.2	37410.6	29917.2	30283	6951.9	1.23119
149	0	2363.7	11444.7	4602.79	6041.96	0	9896.77	1319.69	3738.82	5373.6	1.23108
1233	8801.03	13840.6	18433.8	13691.8	4818.1	9243.72	11596.5	12550.3	11130.2	1701.89	1.23015
2035	16780.9	18446.5	16520	17249.2	1045.1	18502.7	8595.5	14973.1	14023.8	5021.37	1.22999
1467	73147.9	81653.2	78833.4	77878.1	4332.37	65897.2	59684.7	64396.7	63326.2	3241.61	1.22979
1811	13255.1	12704.4	10467.7	12142.4	1476.23	8031.02	8990.98	12615.8	9879.27	2418.02	1.22908
3099	3636.07	2131.46	2867.77	2878.44	752.364	2500.68	4534.91	0	2345.19	2271.45	1.22738
1269	13595.3	18817.5	18697.3	17036.7	2980.94	12080.4	15044.3	14518	13880.9	1581.33	1.22734
1979	8583.98	13266.1	9383.23	10411.1	2504.61	309.604	15952.9	9186.73	8483.08	7845.35	1.22728
2195	19103.6	19490.3	13067.8	17220.6	3601.59	18048.5	12091	11985.2	14041.6	3470.51	1.2264
1244	7505.7	7030.2	10238.6	8258.15	1731.48	10562.3	4739.11	4900.76	6734.07	3316.36	1.22632
1686	101374	87312.2	75550	88078.7	12928.9	73476.1	69911.9	72232.9	71873.6	1809.07	1.22547
2303	13893.9	11849.4	9897.59	11880.3	1998.36	9379.05	9600.72	10116.9	9698.91	378.62	1.22491
474	7437.55	9470.53	8192.81	8366.96	1027.62	7008.36	6505.35	6992.52	6835.41	285.947	1.22406
782	47629.4	50054.6	49194	48959.3	1229.53	40165.7	43490.3	36419.6	40025.2	3537.46	1.22321
2015	10556.5	13514.7	13510.7	12527.3	1706.78	10119.9	10812.1	9813.79	10248.6	511.458	1.22234
626	1.21809e+06	1.36331e+06	1.47668e+06	1.35269e+06	129617	1.18303e+06	1.08444e+06	1.05401e+06	1.10716e+06	67440.9	1.22177
2711	1810.1	0	4078.29	1962.8	2043.43	2232.07	2597.08	0	1609.72	1405.95	1.21934
1971	3634.74	6760.83	6696.57	5697.38	1786.59	5495.27	5755.11	2775.89	4675.42	1650.16	1.21858
1293	30570.4	30213.3	34700.4	31828	2493.91	30291.1	23755.7	24402.8	26149.8	3600.97	1.21714
1952	10083	9459.57	9371.03	9637.86	388.026	8640.41	5248.65	9866.47	7918.51	2392.05	1.21713
2207	11556	7649.06	9960.9	9722	1964.42	7925.63	9321.75	6722.53	7989.97	1300.8	1.21678
2327	6058.85	5229.21	5183.27	5490.45	492.791	4115.44	4761.57	4664.22	4513.74	348.36	1.21638
1799	77786.5	65486.9	55125.4	66132.9	11344.4	60658.2	64257.9	38223.7	54379.9	14107	1.21613
1349	29273.6	25513.2	28446	27744.3	1975.96	24071.9	20695	23706.6	22824.5	1853.21	1.21555
666	37016.4	46967.1	35621.5	39868.3	6187.13	25950.5	37056.9	35477.9	32828.4	6008.56	1.21444
3046	0	4604.58	0	1534.86	2658.46	3013.25	780.433	0	1264.56	1563.87	1.21375
259	8798.75	7111.13	2523.46	6144.45	3247.41	4644.84	2775.53	7767.85	5062.74	2522.26	1.21366
2565	7655.72	9894.9	10484.6	9345.07	1492.43	10131.7	8099.36	4883.15	7704.74	2646.45	1.2129
1280	15676.2	13976.1	9616.44	13089.6	3125.65	12001.1	9085.49	11308.8	10798.5	1523.31	1.21217
1375	282326	321560	334645	312844	27226.8	243362	253459	277925	258248	17772.3	1.21141
2413	169297	166105	157321	164241	6201.69	144600	141045	121187	135611	12617	1.21112
912	3684.89	4947.18	8068.24	5566.77	2256.4	4089.72	4875.36	4825.04	4596.71	439.782	1.21103
498	66436.7	63952.2	58677.4	63022.1	3962.39	53114	50166.3	52898	52059.4	1643.05	1.21058
329	14142.5	13574.9	14016.9	13911.4	298.123	12538.1	11565	10394.3	11499.2	1073.43	1.20978
731	80386.1	78993.6	75878.9	78419.5	2307.8	64940.2	61373.6	68230.7	64848.2	3429.47	1.20928
2193	14821.9	17647.1	16707.1	16392	1438.74	12258.7	13556.1	14887.8	13567.5	1314.59	1.20818
2900	103612	0	108472	70694.5	61271.5	63947.7	111854	0	58600.5	56118.2	1.20638
1505	23077.4	20721	19484.7	21094.4	1825.21	20847.4	19135.3	12515.1	17499.3	4400.5	1.20544
1610	21530.4	15527.1	15655.1	17570.9	3429.69	13263.5	15023.5	15444	14577	1156.76	1.20538
1852	64654.6	72271.6	81965.9	72964	8676.41	79467.9	30510	71630	60536	26296.9	1.2053
1768	41943.9	40952	41532.9	41476.2	498.382	37655.4	33291.1	32425.6	34457.4	2803.17	1.2037
1452	26038.9	29445.2	26630.4	27371.5	1820.08	19269.7	26955.1	22019.6	22748.1	3894.13	1.20324
627	101272	126560	132322	120051	16516.3	104966	100948	93672.8	99862.3	5724.49	1.20217
746	16365.4	10381.9	12668.4	13138.6	3019.33	10933.5	14205.5	7650.32	10929.8	3277.57	1.20209
784	84815.3	88478.3	95189.2	89494.2	5261.05	90582.1	117543	15344.6	74489.9	52965.5	1.20143
1072	176106	169492	182298	175966	6404.54	150252	146076	143124	146484	3581.3	1.20126
157	27261.4	26943.3	32440.1	28881.6	3085.83	28856.8	22829.4	20515.3	24067.2	4306.26	1.20004
1689	383977	360232	385182	376463	14070	331341	284640	325343	313774	25409.2	1.19979
1265	44654.3	33870.8	41630.3	40051.8	5562.35	33145.8	36172.5	30838.8	33385.7	2674.9	1.19967
3053	2534.36	307.273	866.096	1235.91	1158.69	1355.42	338.487	1400.64	1031.51	600.605	1.19815
1184	29363.5	22528.4	23968.1	25286.7	3603.31	16905.2	20679.4	25750.5	21111.7	4438.52	1.19776
1167	24769	25715.8	26191	25558.6	723.913	21359.1	22331.6	20336.5	21342.4	997.641	1.19755
2416	32967.6	28897.8	20029.2	27298.2	6615.87	27243.5	19521	21637.2	22800.6	3990.55	1.19726
1698	22189.8	18938.9	16627.1	19251.9	2794.53	16259.5	15892.5	16124.9	16092.3	185.646	1.19634
392	17323.9	18349.7	15573.7	17082.4	1403.69	14873.8	9332.2	18646.6	14284.2	4685.09	1.1959
2397	4512.28	5212.65	6835.65	5520.2	1191.83	4645.34	4148.72	5059.82	4617.96	456.164	1.19538
664	10790.5	11196.2	9967.65	10651.4	625.969	9547.35	9440.15	7767.94	8918.48	997.837	1.19431
1976	6360.65	9019.04	45854.8	20411.5	22074.6	0	51307.5	0	17102.5	29622.4	1.19348
1082	10492.5	7574.11	5656.53	7907.71	2435.17	5684.14	7020.02	7177.17	6627.11	820.408	1.19324
1926	10396.8	11884.4	9568.07	10616.4	1173.66	10756.4	9172.33	6771.11	8899.95	2006.56	1.19286
2092	275316	246505	259935	260585	14416.3	224219	224704	206530	218484	10355.8	1.19269
1253	116146	176144	126348	139546	32102.4	157409	101753	91966.6	117043	35299	1.19226
1790	64058.3	63594.4	56946.2	61533	3978.98	67123	33973.6	53833.1	51643.2	16682.8	1.1915
1047	11627.2	11127.9	11910.8	11555.3	396.354	13311.3	6820.39	8966.2	9699.3	3306.97	1.19135
1159	21183.9	19056.4	14278.4	18172.9	3536.5	13720.5	16631.1	15438.7	15263.5	1463.2	1.19061
650	208679	198530	181445	196218	13763.1	180488	170788	144351	165209	18703.3	1.1877
689	26409.5	27677.4	28053.1	27380	861.21	25211.1	20319.3	23634.6	23055	2496.85	1.1876
620	217282	194463	198582	203442	12160.9	171279	186887	156104	171424	15392.1	1.18678
2832	10200.5	6847.86	7802.18	8283.51	1727.37	7949.03	11098.9	1943.8	6997.26	4651.19	1.18382
821	3338.05	2605.18	5149.62	3697.62	1309.77	0	2585.17	6788.27	3124.48	3426.12	1.18343
652	8941.89	8842.56	9082.18	8955.54	120.389	13696.2	9027.19	0	7574.45	6962.69	1.18234
2176	28536	29343.4	27792.8	28557.4	775.501	27149.6	23452.7	21893.7	24165.3	2699.45	1.18175
1020	42299.2	54871.8	64621.8	53930.9	11191	45190.2	47978.3	43748.6	45639	2150.27	1.18168
112	25445.7	23827.7	27182.9	25485.4	1677.95	18932.5	20862.2	24977	21590.6	3087.34	1.1804
2087	124168	112140	107908	114739	8435.65	98588.7	95841.8	97415.6	97282	1378.33	1.17945
21	14759.8	15337	18539.3	16212	2036.05	14938.2	15678.6	10625.9	13747.6	2728.66	1.17927
1598	13599	17268.8	16208.1	15692	1888.53	13638.3	14127.2	12174.2	13313.2	1016.25	1.17868
956	11205.5	8552.22	6218.88	8658.86	2495	6352.55	7888.32	7803.24	7348.04	863.165	1.17839
1687	247217	237744	241032	241998	4809.67	222644	181621	212059	205441	21297.2	1.17794
2137	7447.4	8569.84	9112.22	8376.49	849.086	8290.48	6689.71	6366.58	7115.59	1030.23	1.1772
2359	11078.9	7892.19	6052.08	8341.07	2543.3	6712.71	7952.85	6598.01	7087.86	751.295	1.17681
1884	4216.03	4599.07	3936.91	4250.67	332.437	6788.21	4049.91	0	3612.71	3415.16	1.17659
2388	16880	16257.2	11931.8	15023	2695.12	13582.6	14169.6	10556	12769.4	1939.18	1.17648
729	6572.73	10564.5	8085.51	8407.58	2015.28	6900.58	4751.95	9797.9	7150.14	2532.22	1.17586
460	39770.6	40077.6	48721.1	42856.4	5081.29	38587.2	37285.1	33515.9	36462.7	2633.77	1.17535
237	131488	122400	129912	127933	4856.26	116890	103880	106223	108998	6934.63	1.17372
1179	11954.3	16710.9	13765.2	14143.5	2400.72	11008.1	13814.9	11333.8	12052.2	1535.15	1.17351
1833	40582.1	39640	34777.3	38333.1	3115.29	41454.3	49803.7	6800.73	32686.2	22802.9	1.17276
1465	11003.2	12757.6	10944.9	11568.6	1030.13	12530.5	9740.01	7339.01	9869.84	2598.18	1.17211
2121	1.32944e+06	1.44535e+06	1.29412e+06	1.35631e+06	79113.6	1.16081e+06	1.24874e+06	1.06206e+06	1.1572e+06	93391.1	1.17206
2077	77997.6	91177.5	74655	81276.7	8735.69	75546.6	60580.3	71952.1	69359.6	7812.69	1.17182
1862	82871.5	81085.5	65719.3	76558.8	9429.58	73416.2	64519	58304.8	65413.3	7595.31	1.17038
1929	10482.2	7466.35	6549.92	8166.14	2057.41	11125	5794.76	4020.29	6980.01	3697.67	1.16993
1781	25417.4	22869.1	27925.8	25404.1	2528.38	23811.9	19298.8	22042.3	21717.6	2273.96	1.16975
2328	6270.86	28265.9	2792.98	12443.2	13812.7	11706.7	9908.43	10300.5	10638.6	945.595	1.16964
1128	19178.3	20545.1	20562.4	20095.3	794.166	21112.9	14291.9	16154.2	17186.3	3525.69	1.16926
2825	1080.66	1000.64	0	693.766	602.15	708.531	31.238	1040.39	593.385	514.333	1.16917
2562	13288.1	13322.7	11124.8	12578.5	1259.05	12587.7	9291.23	10399.4	10759.4	1677.47	1.16907
2287	73011.6	75602.1	76406.6	75006.8	1774.09	62869.4	61593.8	68113.2	64192.1	3455.14	1.16847
1274	94926.5	93331.1	96214.7	94824.1	1444.54	88137.4	85093.1	70229	81153.1	9582.28	1.16846
701	22671.8	19016.6	22633.5	21440.6	2099.35	20019	18559.4	16474.4	18350.9	1781.48	1.16837
1342	14478.4	11052.8	15968.8	13833.3	2520.71	10135.5	12498.2	12953.5	11862.4	1512.8	1.16615
430	35742.2	30839.8	30002.8	32194.9	3100.38	31865.8	48320	2681.38	27622.4	23113.4	1.16554
2201	52198.1	48522.5	49356.6	50025.7	1927.04	39436.6	48273.3	41169.4	42959.8	4682.49	1.16448
205	26925.8	25354.2	28084.5	26788.2	1370.31	23049	22590	23376.9	23005.3	395.284	1.16443
1355	3927.51	8352.98	9456.35	7245.61	2926.04	4672.24	7844.25	6156.23	6224.24	1587.1	1.1641
1270	28239.7	42793.1	30927	33986.6	7744.09	25279.8	37295.3	25013.9	29196.3	7015.15	1.16407
1100	24052.1	29755	24922	26243	3072.4	24227.8	21920	21491.6	22546.5	1471.72	1.16395
274	154331	156374	141354	150686	8146.21	125390	130897	132255	129514	3635.26	1.16347
2391	31708.9	31805	37298.9	33604.3	3200.01	26175.2	32309.6	28168.1	28884.3	3129.26	1.16341
1626	20003.4	21090.7	16856.8	19316.9	2198.84	20193.5	13966.8	15657.8	16606	3219.79	1.16325
1393	13119.6	17995.3	19782.6	16965.9	3448.74	12495.5	16137.8	15137.6	14590.3	1881.8	1.16282
1886	550478	536647	544259	543794	6926.99	590165	455976	356993	467711	117028	1.16267
2123	39052.3	46737	34943.5	40244.3	5986.4	33295.1	40093.2	30458.3	34615.5	4951.3	1.16261
1462	6897.15	7164.71	6876.8	6979.55	160.673	7048.57	3599.62	7375.43	6007.88	2092	1.16173
619	49332.3	45231.1	42191.5	45585	3583.57	41336.2	34758.3	41718.8	39271.1	3912.89	1.16078
2736	154560	99704	145745	133337	29458.1	128194	97537.6	119212	114981	15760.1	1.15964
335	7276.64	8363.5	7903.82	7847.99	545.575	6983.73	7400.61	5933.95	6772.76	755.745	1.15876
754	40046.5	37289.7	39553.5	38963.2	1470.17	31146.4	40659.2	29117.4	33641	6162.06	1.15821
2091	291345	273173	271487	278668	11010.6	238597	235001	248333	240644	6897.14	1.15801
2478	40232	42551.9	42977.3	41920.4	1477.59	33984.2	33543.4	41099.6	36209.1	4241.09	1.15773
126	58340.7	57457.5	73893.3	63230.5	9244.8	50747.8	65674.2	47530.4	54650.8	9681.12	1.15699
26	83867.6	98723.6	90671.5	91087.6	7436.77	79548.5	75729.7	80951.2	78743.1	2702.31	1.15677
1252	18587.6	27959.1	14341.7	20296.2	6967.62	23055.1	15991	13624.5	17556.9	4906.41	1.15602
2641	20198	25987.2	22373.2	22852.8	2924.21	20672.9	19832.3	18851.1	19785.4	911.784	1.15503
1881	30788.5	30401.5	29063	30084.3	905.432	31213.9	26451	20488.9	26051.3	5373.63	1.15481
119	151413	151007	116130	139517	20254.3	128672	100223	133643	120846	18031.8	1.1545
147	53840.4	49438.4	48144.4	50474.4	2985.97	48428.2	41036.9	41815.4	43760.2	4061.3	1.15343
12	113756	53135.9	28327.9	65073.3	43947.3	148584	12360.7	8477.87	56474.3	79793.2	1.15226
1097	9009.4	9495.03	9406.93	9303.79	258.72	3192.92	12700.2	8343.2	8078.76	4759.13	1.15164
1569	3548.73	8483.91	9948.55	7327.06	3353.08	6561.55	6043.5	6485.33	6363.46	279.699	1.15143
2817	61748.9	60633.7	54428	58936.9	3944.43	50212.6	54628.7	48780.9	51207.4	3048.2	1.15094
125	49385.9	50846.9	48449.3	49560.7	1208.32	38477.8	47364.9	43354.2	43065.6	4450.61	1.15082
36	5587.15	7597.65	11906.7	8363.82	3228.68	9071.52	4291.11	8447.47	7270.03	2598.63	1.15045
833	24139.8	24168.7	27211.2	25173.2	1764.98	20046.8	24241.2	21369.3	21885.8	2144.36	1.15021
853	8066.5	7964.48	8479.49	8170.16	272.703	7228.16	8491.99	5589.91	7103.35	1455.06	1.15018
1059	6385.97	8739.82	4475.18	6533.66	2136.15	9335.22	4862.47	2867.02	5688.24	3312.22	1.14863
267	59429.3	54771.8	47444.9	53882	6041.54	51507.8	46851.2	42451.4	46936.8	4528.8	1.14797
969	64696.6	58934.2	54423.8	59351.6	5149.11	59812.4	46950.7	48395.3	51719.5	7045.81	1.14757
1425	339782	389259	380717	369919	26446.7	308118	322467	336562	322382	14221.9	1.14745
1410	61992.3	69447.3	69511.8	66983.8	4322.9	58231.1	58761.6	58198.3	58397	316.194	1.14704
1017	5282.72	3569.56	5964.75	4939.01	1234.03	0	6945.2	5977.19	4307.46	3761.64	1.14662
17	51034.9	55427.1	69675.6	58712.6	9744.97	55354.7	45910.6	52377.2	51214.2	4828.28	1.14641
2011	6804.18	9969.63	5281.69	7351.83	2391.48	2970.29	8590.36	7681.82	6414.16	3016.87	1.14619
1877	16210.2	22818.5	15535.7	18188.1	4024.16	17962.8	16532.6	13109.7	15868.4	2493.81	1.14619
3089	824.216	3000.89	583.8	1469.64	1331.54	3848.73	0	0	1282.91	2222.07	1.14555
857	142357	149404	156510	149424	7076.41	123584	143282	125483	130783	10865.9	1.14253
495	8994.73	9222.16	5992.64	8069.84	1802.5	6682.24	5583.53	8928.86	7064.87	1705.18	1.14225
602	141463	136069	130111	135881	5678.26	131904	108540	116540	118995	11874.1	1.14191
390	40829.8	44654.6	44765.8	43416.8	2241.04	23730.7	50708.9	39648.5	38029.4	13561.8	1.14166
1967	22145.3	21784.5	20124.1	21351.3	1078	18571.9	19975.4	17605.8	18717.7	1191.48	1.1407
2398	5182.91	5022.82	5241.76	5149.17	113.302	4380.74	5399.62	3762.49	4514.29	826.694	1.14064
1715	25028.5	28595.2	26642.1	26755.3	1786	19395.9	26025.9	25032.4	23484.7	3575.71	1.13926
1036	24415.2	31420.1	35265.4	30366.9	5501.26	25274.6	26634	28098.2	26668.9	1412.1	1.13866
27	12477.5	11549	16696.5	13574.3	2743.46	14270	7872.22	13638.2	11926.8	3525.57	1.13813
630	191280	202037	232194	208504	21209.8	213260	185224	151553	183345	30896	1.13722
222	5263.65	7165.29	1859.41	4762.78	2688.16	6360.47	1418.56	4785.83	4188.29	2524.56	1.13717
2414	34561.3	34401	31549.1	33503.8	1694.71	29547.7	31915.5	26994.2	29485.8	2461.26	1.13627
1352	5065.24	6334.43	8623.11	6674.26	1803.12	0	8101.28	9522.85	5874.71	5137.06	1.1361
2666	400418	360945	353977	371780	25044.8	323688	326238	332670	327532	4628.3	1.13509
1769	11152.1	12023	13624.2	12266.4	1253.93	10423	9716.92	12316.9	10818.9	1344.44	1.13379
134	70101.3	69254.8	71023.7	70126.6	884.716	69342.4	55078	61179.4	61866.6	7157.01	1.13351
1501	3545.63	6807.3	5351.39	5234.77	1633.96	5699.97	3646.22	4510.97	4619.05	1031.13	1.1333
1951	25981.7	25856.5	22046.5	24628.2	2236.71	27806.1	18126.1	19277.4	21736.5	5287.8	1.13303
1759	15657	14458.6	19150.8	16422.1	2437.89	15129.1	15245.3	13108.3	14494.2	1201.64	1.13301
1788	39655.7	38053.7	41454	39721.2	1701.09	38297	35641.8	31335	35091.3	3513.48	1.13194
1398	5473.59	3531.56	6494.33	5166.49	1505.07	4832.88	4287.78	4574.02	4564.89	272.665	1.13179
2396	5054.79	7082.5	5738.23	5958.5	1031.64	0	8620.51	7176.83	5265.78	4617.07	1.13155
1717	16855.3	17685.3	13153	15897.9	2413.09	16577.6	12112.4	13463.4	14051.1	2289.92	1.13143
1025	294549	353239	348647	332145	32640	303848	292738	284172	293586	9865.31	1.13134
1365	86312.5	88144.4	93292	89249.7	3618.64	67123.1	83875.7	85691.1	78896.6	10236.5	1.13122
374	49517	42136.3	55085.9	48913	6495.88	61589.4	65772.9	2356.66	43239.7	35467.5	1.13121
2983	4359.85	2289.31	3418.71	3355.96	1036.7	910.645	2157.82	5843.57	2970.68	2564.95	1.1297
2838	3075.63	2603.43	0	1893.02	1656.32	1629.99	1935	1466.3	1677.1	237.871	1.12875
1029	33244.1	36936.3	36751.3	35643.9	2080.37	35327.7	29528.1	29886.2	31580.7	3249.95	1.12866
439	36449.4	33727.2	47336.2	39170.9	7201.14	36722.4	32728.9	34718.5	34723.3	1996.76	1.12809
298	42407.3	32683.7	29373.2	34821.4	6774.89	32316.2	31100.3	29197.4	30871.3	1571.94	1.12795
2190	10258.5	11256.5	14352.7	11955.9	2134.83	10383.1	12654.4	8767.54	10601.7	1952.62	1.12774
735	14228.1	9580.37	13151.3	12319.9	2432.84	9625.47	11451.9	11721.9	10933.1	1140.45	1.12685
1364	62308.9	54444.8	61608.9	59454.2	4352.37	50324.4	58866.8	49094.8	52762	5322.57	1.12684
1662	11880.3	9554.9	10038.2	10491.1	1227.07	12148.5	8278.5	7531.44	9319.49	2478.33	1.12572
405	3701.96	6878.13	0	3526.7	3442.41	1491.12	1536.63	6370.82	3132.86	2804.25	1.12571
86	30722.6	27759.3	27031.3	28504.4	1955.22	23580.3	26319.3	26070.6	25323.4	1514.68	1.12561
2018	17133.6	12184.7	21447.3	16921.9	4634.9	17459.9	15314.4	12343.6	15039.3	2569.2	1.12518
1889	25912.9	22784	23658.1	24118.3	1614.41	26090.3	19554.5	18686.8	21443.9	4047.25	1.12472
1068	10964.2	7981.22	10206	9717.14	1550.43	8123.67	7535.15	10262.2	8640.34	1435.07	1.12462
69	46904.2	45699.4	49268.7	47290.8	1815.8	41981.7	39550.2	44638.1	42056.7	2544.76	1.12445
2502	17308.8	16463.5	15562.5	16444.9	873.264	16551.9	13031.1	14325.9	14636.3	1780.82	1.12357
790	6422.42	8014.17	12832.9	9089.83	3337.87	7961.88	9063.68	7248.44	8091.33	914.517	1.1234
1611	62711.6	59736.9	60532.5	60993.6	1540.02	55664.8	49764.3	57480.5	54303.2	4034.25	1.1232
520	32602.8	29524.6	30917.5	31015	1541.41	28048.6	23592.2	31232.6	27624.5	3837.82	1.12274
1591	5344.48	6890.85	7533.21	6589.51	1125.05	7681.41	2075.4	7854.15	5870.32	3287.63	1.12251
1235	128573	145250	155644	143156	13656.6	122584	129451	130673	127569	4360.06	1.12218
904	19604.3	26088.5	24639.9	23444.2	3403.45	24384.7	19832.3	18459.2	20892.1	3101.69	1.12216
2241	16354.2	11924.9	15230.1	14503.1	2302.42	11568.6	13736.2	13472.3	12925.7	1182.66	1.12203
2504	211792	180634	200327	197584	15759.2	201899	163969	162977	176282	22190.8	1.12084
720	96316.4	86708.7	107935	96986.6	10628.9	115135	68748.8	75781.4	86555	24999.3	1.12052
1652	14546.6	11688.1	12298.8	12844.5	1505.4	11582.4	12529.9	10283.5	11465.3	1127.78	1.12029
2250	23684.1	34828.1	24905.9	27806	6111.89	25254.4	22200.2	27013.2	24822.6	2435.36	1.12019
1149	383733	377800	368320	376618	7774.1	337668	376419	294729	336272	40862.7	1.11998
2263	13617.7	10685.1	12078.7	12127.2	1466.91	13187.8	10505.7	8795.21	10829.6	2214.15	1.11982
647	26017.4	27041.5	27708	26922.3	851.603	27176.2	25817.2	19201.3	24064.9	4266.47	1.11874
1037	12927.3	13923	16319.3	14389.8	1743.52	11975.8	13298.9	13337.4	12870.7	775.244	1.11803
1067	113230	102816	107825	107957	5208.11	85769	102775	101143	96562.5	9383	1.118
1955	37284.4	41067.6	41313	39888.4	2258.42	33007.5	35265.2	38765.3	35679.3	2901.16	1.11797
1450	95499.9	95358.6	83522.2	91460.2	6874.92	77158.4	90388.2	77950.3	81832.3	7420.17	1.11765
3152	4162.77	4258.87	5209.58	4543.74	578.631	5228.29	3252.08	3717.86	4066.08	1033.1	1.11748
1785	160897	140195	154839	151977	10643.7	141931	134034	132072	136012	5218.49	1.11738
1690	8476.67	8898.91	9077.01	8817.53	308.334	6667.52	6755.24	10262.4	7895.04	2050.63	1.11684
482	3510.85	7682.93	3430.25	4874.68	2432.35	3626.5	3751.39	5732.16	4370.02	1181.31	1.11548
2716	12922.4	13409.6	16716.5	14349.5	2064.29	14446.3	12951.6	11195.1	12864.4	1627.35	1.11545
18	5607.03	8930.34	3519.52	6018.96	2728.83	5898.72	2742.63	7550.56	5397.3	2442.87	1.11518
1632	29271.1	28159.5	24452.9	27294.5	2522.88	23145.5	23429.4	26866.5	24480.4	2071.23	1.11495
686	14891.1	16049.3	13309.4	14749.9	1375.39	11491.1	15520.7	12757.2	13256.3	2060.65	1.11267
600	89876.8	81754.4	83724.9	85118.7	4236.8	67878.5	77804.2	84030.5	76571.1	8146.33	1.11163
2737	19317.2	21464.4	21574.8	20785.5	1272.76	17530.8	16313.4	22252.4	18698.9	3137.07	1.11159
2662	18432.6	19464	20035.8	19310.8	812.492	17534.7	17894.1	16715.1	17381.3	604.306	1.11101
249	49355.3	47161.9	1609.2	32708.8	26955.3	39751.2	3090.37	45506.8	29449.4	23008.3	1.11068
559	64062.2	72302.6	87852.3	74739.1	12080.7	68468.5	68580	64884.6	67311.1	2102.08	1.11035
216	3.01742e+06	3.93139e+06	3.4347e+06	3.46117e+06	457557	3.17714e+06	3.01237e+06	3.16217e+06	3.11723e+06	91114.1	1.11034
1688	188449	177785	178416	181550	5983.46	157845	163899	168837	163527	5505.66	1.11021
1236	19259.8	18575.5	17040.5	18291.9	1136.5	17632.9	16637.3	15174.9	16481.7	1236.35	1.10983
363	2976.76	7086.61	7036.44	5699.94	2358.47	6385.05	2017.32	7005.87	5136.08	2718.7	1.10978
2313	18132.7	18215.8	17631.2	17993.2	316.267	14950.3	14898.5	18825.2	16224.7	2252.25	1.109
2296	14824.1	16876.6	15048.6	15583.1	1125.78	13306.5	12900.4	15955.3	14054.1	1659	1.1088
2192	53613.8	57099	49327	53346.6	3892.88	46300.3	49621.7	48453.2	48125.1	1684.81	1.1085
1751	40255.9	0	0	13418.6	23241.8	21811	6038.03	8472.16	12107.1	8491.54	1.10833
1030	266584	277230	304062	282625	19312.7	261034	254990	248982	255002	6026.17	1.10833
1907	13100.2	12562.7	12199.8	12620.9	453.015	10117.9	11108.2	12937.1	11387.7	1430.22	1.10829
1421	1777.3	6270.78	12420.1	6822.72	5342.82	0	6306.87	12167	6157.95	6084.86	1.10795
2075	26825.3	31729.4	24034.5	27529.7	3895.51	26554.3	21812.9	26295.1	24887.4	2665.77	1.10617
610	1.28282e+06	1.33023e+06	1.33717e+06	1.31674e+06	29580.2	1.19756e+06	1.1691e+06	1.20553e+06	1.19073e+06	19153.1	1.10583
66	4502.83	7353.2	10440	7432.01	2969.37	4332.18	5819.77	10010.8	6720.93	2944.63	1.1058
1407	29041.8	26815.2	19973.2	25276.7	4726.04	25521.4	25098.1	17960.8	22860.1	4248.21	1.10571
449	4352.24	3578.52	2058.66	3329.81	1166.84	3475.71	2445.29	3115.97	3012.32	522.968	1.10539
1470	157625	154846	177775	163415	12512.7	155840	160577	127233	147883	18039.5	1.10503
1890	52004.9	52741	42010.1	48918.7	5994.3	47286	43716.6	41857.7	44286.8	2758.73	1.10459
1520	37459.9	34627.7	38865.8	36984.5	2158.66	32242.4	35316.3	32927	33495.2	1613.82	1.10417
2599	24024.4	38273.8	29277.9	30525.4	7206.13	24255.3	36575.6	22115.4	27648.8	7804.53	1.10404
1854	10259.9	8988.38	11186.2	10144.8	1103.4	5991.66	12893.6	8684.29	9189.85	3478.63	1.10392
348	73708.5	90857.2	79632.7	81399.5	8709.84	69470.1	87803.2	63963.6	73745.6	12481.6	1.10379
2608	6109.02	5065.18	7061.75	6078.65	998.631	6156.44	6312.96	4054.63	5508.01	1261.1	1.1036
1646	4463.92	3908.15	5217.38	4529.82	657.098	7236.16	5093.95	0	4110.04	3717.07	1.10214
1512	261976	282364	260919	268420	12087.4	217017	271545	242257	243606	27289	1.10186
212	7485.36	6414.44	4763.65	6221.15	1371.11	5309.54	4977.61	6659.97	5649.04	891.083	1.10128
613	32068.9	22205.3	29804.6	28026.2	5166.66	26181.2	24436.7	25732.8	25450.2	905.971	1.10122
572	16497.1	22223.1	13596.5	17438.9	4389.76	0	22109.2	25400	15836.4	13813.1	1.10119
2117	51858.6	63373.8	56275.8	57169.4	5809.39	65579.5	40583.7	49611.4	51924.9	12657.5	1.101
809	14349	13491	11351.7	13063.9	1543.64	10080.1	12161.2	13367.5	11869.6	1662.97	1.10062
1631	25424.8	27064.6	26891.8	26460.4	901.007	22192.5	25407.2	24533.6	24044.4	1662.26	1.10048
1517	188744	215422	176456	193541	19920.5	180320	176546	170761	175876	4815.04	1.10044
1521	172218	167040	137455	158904	18755.2	157345	134065	141821	144410	11853.9	1.10036
1883	70317.6	68423.2	71347.7	70029.5	1483.4	79283.6	57838.9	53813.6	63645.4	13691.8	1.10031
2274	3998.17	12518.1	10038.6	8851.62	4382.22	3975.1	11041	9122.7	8046.26	3653.87	1.10009
2739	6774.38	7339.31	6090.08	6734.59	625.565	5246.83	7247.75	5878.25	6124.28	1022.89	1.09966
805	60513.1	55091.2	63078.3	59560.9	4077.81	54874.2	57484.1	50140	54166.1	3722.9	1.0996
127	78811	51752.7	80988.9	70517.5	16287.2	12745	105445	74230.6	64140.1	47166.4	1.09943
1628	104835	94007.5	95547.2	98129.9	5857.53	92996.3	90407.5	84406.6	89270.1	4406.32	1.09925
595	62881.5	50667.3	56083.8	56544.2	6120.12	52502.3	46290.5	55542.3	51445	4715.61	1.09912
1105	13166.1	16334.5	17668.5	15723	2312.63	15056.3	19007.3	8852.82	14305.5	5118.7	1.09909
265	98990.1	105355	98046.7	100797	3975.15	83751.5	101070	90307.1	91709.6	8744.17	1.09909
1515	23013.8	35059.3	43556.1	33876.4	10322.1	31222.4	29226.4	32039.9	30829.6	1447.31	1.09883
776	26664.1	22770	19114.4	22849.5	3775.45	22487	20604.7	19345.7	20812.5	1580.89	1.09787
2090	35011.7	35357.5	32564	34311.1	1522.88	34180.3	31505.9	28088.4	31258.2	3053.46	1.09767
2466	12595.6	17267.4	12434.9	14099.3	2744.86	16133.2	11375.4	11031.5	12846.7	2851.4	1.0975
3018	2913.61	2004.46	1423.3	2113.79	751.144	1390.5	2990.22	1397.54	1926.09	921.576	1.09745
1522	12057.3	9450.07	13470.5	11659.3	2039.54	9873.57	11042.2	10963.1	10626.3	653.073	1.09721
792	28473.4	37093.6	36166.9	33911.3	4732.09	32128.5	31909	28702.3	30913.2	1917.87	1.09698
2292	0	0	3312.76	1104.25	1912.62	0	1330.44	1692.05	1007.5	891.054	1.09604
340	80333.7	76942.4	78087.9	78454.7	1725.13	82050.4	63624.5	69120.2	71598.4	9459.66	1.09576
996	42684.2	42486.2	41695.4	42288.6	523.157	36595.1	39962.4	39230.9	38596.1	1771.13	1.09567
1014	12107.8	10535.6	19305.9	13983.1	4676.21	11640.3	12553.7	14097.7	12763.9	1242.11	1.09552
2627	18564.9	26078.3	18851.3	21164.8	4257.56	18997	16552.2	22433.4	19327.5	2954.5	1.09506
385	80852.1	80210.6	79851.4	80304.7	506.919	83526.9	76116.1	60424.2	73355.7	11796.1	1.09473
456	19380.3	17382.2	17076.8	17946.5	1251.11	13730.5	17697.5	17788.8	16405.6	2317.14	1.09392
2360	5261.51	7151.77	0	4137.76	3705.95	4227.1	4080.83	3039.99	3782.64	647.299	1.09388
1545	17539.7	10964.1	12784.8	13762.9	3395.18	14513.1	12462.9	10775.7	12583.9	1871.66	1.09369
751	4879.83	8871.45	10029.3	7926.87	2701.58	7756.1	8215.05	5777.81	7249.65	1295.15	1.09341
493	188337	199697	186020	191351	7319.92	187881	162886	174298	175021	12512.9	1.0933
1222	94025.7	87898.4	84908.5	88944.2	4647.71	88024.7	70914.4	85311.5	81416.8	9195.99	1.09245
1542	22742.8	20581.6	26892.6	23405.7	3207.32	18914.8	24954.1	20412.8	21427.2	3144.9	1.09233
1513	207287	224291	200822	210800	12122.1	189659	203299	186033	192997	9104.55	1.09225
321	131382	142781	102832	125665	20579.2	124919	107976	112294	115063	8804.15	1.09214
2106	64424.3	64616.2	65234.7	64758.4	423.507	51723.4	68117.9	58053.3	59298.2	8267.86	1.09208
1327	739519	769151	690179	732949	39893.9	688958	661352	663845	671385	15269.8	1.0917
2591	39459.7	33008	27973.4	33480.4	5757.69	31483.3	30570.1	29958.4	30670.6	767.398	1.09161
1334	51352.8	67437	62048.1	60279.3	8186.65	52785.2	66661.2	46285.6	55244	10408	1.09115
1416	15914.3	7700.24	10197.1	11270.5	4210.93	9404.36	12777.2	8812.59	10331.4	2138.68	1.0909
1700	76443.5	80649.2	77083	78058.6	2266.2	72663.8	68029.3	74061.1	71584.7	3157.33	1.09044
166	18148.3	12077.8	8666.65	12964.3	4802.59	9979.95	14589.1	11104	11891	2403.24	1.09026
2128	30633	21831.2	22358.6	24941	4936.52	27271.7	22900.8	18457.7	22876.7	4407.05	1.09023
3064	566.524	2495.37	1318.32	1460.07	972.207	0	4018.91	0	1339.64	2320.32	1.0899
469	13919.8	7523.24	9768.42	10403.8	3245.3	9616.35	9421.09	9611.35	9549.59	111.315	1.08945
544	9416.16	11640.9	13045.9	11367.7	1830.23	7658.39	14064.5	9584.58	10435.8	3286.8	1.08929
1129	253302	177389	189597	206763	40764	212877	173576	183109	189854	20500.4	1.08906
1948	13198.6	12104.5	17232.6	14178.6	2700.83	12105.2	17041.7	9916.03	13021	3650.04	1.0889
1755	37158.9	35150.5	37809	36706.2	1385.88	33676.5	33562.3	33917.7	33718.9	181.404	1.08859
1464	177929	156074	193906	175970	18991.6	174827	147715	162410	161651	13571.7	1.08858
2465	94571.7	91725.1	102281	96192.7	5461.49	92309.6	84426.1	88399.8	88378.5	3941.81	1.08842
1409	37228.3	36619	40303.3	38050.2	1974.86	33192.7	33908.7	37776.8	34959.4	2466.08	1.08841
2312	81707.9	79759.6	78462.8	79976.8	1633.4	73632.6	79365.6	67450.2	73482.8	5959.11	1.08837
1206	31419.5	29426.5	39793.4	33546.5	5501.02	31883.7	30412.7	30175.5	30823.9	925.417	1.08832
359	17327	90387	83437	63717	40324.9	79093.2	79923.1	16719.6	58578.6	36253.4	1.08772
872	20740.8	16633.9	16247.5	17874.1	2490.18	17930.7	15857.3	15518.6	16435.5	1305.88	1.08753
1040	31762.9	39841.5	47628	39744.1	7933.03	40065.5	34798.3	34785.8	36549.9	3044.61	1.08739
454	58855.7	42110.9	91953.5	64306.7	25364.5	61141.6	54029.4	62298.6	59156.5	4477.78	1.08706
803	1.58001e+06	1.51591e+06	1.54156e+06	1.54583e+06	32265.1	1.42795e+06	1.43701e+06	1.40126e+06	1.42207e+06	18587.6	1.08703
260	60696.6	49255.1	56210.7	55387.5	5765.04	55014.9	51980.3	45875	50956.7	4655.13	1.08695
1556	20712.6	15725.5	14389.3	16942.5	3332.67	19364.6	15973.9	11450.5	15596.3	3970.53	1.08631
2703	5198.42	6192.77	5234.05	5541.75	564.085	3970.73	3673.72	7661.54	5102	2221.6	1.08619
3149	3297.72	2537.93	3183.57	3006.41	409.708	3472.4	3283.8	1549.02	2768.41	1060.22	1.08597
870	9498.28	12975.9	14702.2	12392.1	2650.63	10409.2	12035.6	11800.9	11415.2	879.133	1.08558
1314	44483.3	47511.5	45461.9	45818.9	1545.35	45595.1	42997	38043.8	42212	3836.4	1.08545
3026	15813.7	10312.3	14117.7	13414.6	2817.3	11526.3	12734	12823.9	12361.4	724.612	1.0852
854	24568.6	29593	25936.3	26699.3	2597.63	18788.8	30732.4	24300.7	24607.3	5977.68	1.08502
396	3455.61	5607.07	5361.4	4808.02	1177.65	4000.04	4564.39	4731.21	4431.88	383.174	1.08487
1575	12096.6	10075.4	9758.71	10643.6	1268.28	10840.4	8696.54	9900.19	9812.37	1074.61	1.08471
37	29939.1	31378.8	29252	30190	1085.39	27120.2	29062.9	27343.5	27842.2	1063.02	1.08432
1867	73627.4	65362.1	60862.7	66617.4	6474.25	61334.5	62054.1	60956.4	61448.3	557.602	1.08412
2626	20673.5	10266.4	10349.8	13763.2	5984.61	14348.5	12349	11397.3	12698.3	1506.29	1.08387
1003	2311.79	12652.2	12154.5	9039.48	5831.66	11666.9	7963.85	5393.48	8341.4	3153.7	1.08369
649	157982	178707	164615	167101	10583.7	169088	169205	124320	154205	25880.6	1.08363
1224	31397.6	30785.1	26722.1	29634.9	2541.06	30679.6	22386.5	28978.7	27348.3	4380.36	1.08361
811	15300	14736	15852.1	15296.1	558.065	12834.9	15968.4	13564.6	14122.7	1639.58	1.08309
1320	95486.7	86169.7	94380.8	92012.4	5090.07	84302.7	83476.5	87268.3	85015.8	1993.96	1.0823
381	11587.2	3189.94	4779.08	6518.74	4460.75	6266.6	4231.5	7572.1	6023.4	1683.53	1.08224
1096	23628.8	20652.3	23285.6	22522.2	1628.5	21578.2	22831.9	18030.7	20813.6	2490.27	1.08209
866	17200.5	13491.2	11122.3	13938	3063.61	15804.6	13714.6	9124.79	12881.3	3416.96	1.08203
370	89748.8	90296.4	90961	90335.4	607.046	91113.6	79074.9	80404.7	83531	6600.24	1.08146
229	7809.77	8319.94	7371.96	7833.89	474.45	7715.25	6155.58	7861.85	7244.23	945.642	1.0814
2365	167311	206071	194916	189433	19953.3	148531	195470	181665	175222	24123.9	1.0811
2181	24107.3	22750	25475.6	24111	1362.83	28355.1	16967.6	21584.3	22302.3	5727.63	1.0811
1753	22636.1	22051.7	23879	22855.6	933.186	26743.6	20082.3	16649.5	21158.5	5132.39	1.08021
1166	2851.85	3190.57	2025.69	2689.37	599.196	0	6378.46	1092.6	2490.35	3411.23	1.07991
656	68358.4	78124.1	58978.5	68487	9573.44	58693.8	68940.1	62655	63429.6	5166.85	1.07973
3206	0	49023.3	0	16341.1	28303.6	0	43948.5	1468.26	15138.9	24960.6	1.07941
764	6375.08	5201.42	0	3858.83	3392.98	621.723	7268.76	2834.39	3574.96	3384.83	1.07941
2557	30868.5	27604.5	27938.6	28803.9	1795.83	23571.1	29536.7	26953.9	26687.2	2991.74	1.07931
3048	3921.12	1403.18	5518.79	3614.36	2074.88	5808.99	0	4241.55	3350.18	3005.33	1.07886
1891	83022.6	94716	88109.1	88615.9	5863.12	88513.8	83897.7	74090.9	82167.5	7365.45	1.07848
2556	17575.9	17111.6	18720.4	17802.6	828.038	19730.1	23553.7	6251.8	16511.9	9088.83	1.07817
2937	572.211	7295.96	1591.02	3153.06	3623.84	1482.4	3742.51	3549.28	2924.73	1252.83	1.07807
1949	649904	723602	630104	667870	49270.3	588788	648420	621641	619616	29867	1.07788
644	20182.4	20688.2	13429.6	18100	4052.65	14737.5	13208.9	22440.1	16795.5	4947.79	1.07767
331	63926	61004.1	61790.2	62240.1	1512.01	57532.4	52939.3	62828.8	57766.8	4948.88	1.07744
1026	21955.2	25323.6	18102.2	21793.7	3613.4	20058.6	22366.1	18258.2	20227.6	2059.18	1.07742
2651	15814.6	17129.5	17619.5	16854.5	933.337	17481.9	13324	16144.4	15650.1	2122.59	1.07696
760	68759.7	66035.5	75727.5	70174.2	4998.44	74625.9	66390.9	54474.9	65163.9	10131.4	1.07689
1798	24460.7	30538.9	24997.1	26665.6	3365.09	26525.7	23957.8	23884.9	24789.5	1504.09	1.07568
2639	20947.5	25688.4	23088.7	23241.5	2374.14	19030.9	23488.4	22299.9	21606.4	2308.22	1.07568
1323	251942	388958	88392.4	243097	150478	95414.6	223590	359586	226197	132105	1.07472
154	24995.1	26550.2	18903	23482.8	4041.73	21019.4	24806.7	19762.8	21863	2625.62	1.07409
1882	37408.5	42718.6	47758.4	42628.5	5175.56	49606.3	30662.1	38812.6	39693.6	9502.79	1.07394
2118	238908	233667	217525	230033	11145.1	200307	228265	214018	214197	13979.8	1.07394
263	237014	216309	219023	224115	11253.1	224326	207852	193986	208721	15188.5	1.07375
1242	47787.8	39767.5	40251.2	42602.2	4497.41	39343.4	38288.4	41456.7	39696.2	1613.37	1.07321
745	16912.3	11583	12971	13822.1	2764.73	9063.02	15304	14289.3	12885.4	3348.94	1.07269
768	18273.1	17359.5	16463.6	17365.4	904.742	14072.8	16942.9	17597.6	16204.4	1874.85	1.07165
2113	83831	69833.1	73789.8	75817.9	7215.98	74089.2	71437.4	66927.1	70817.9	3621.02	1.0706
1950	72280.4	74755	68467	71834.1	3167.68	67264.7	61175.9	72885.1	67108.6	5856.19	1.07042
369	76526.5	77579.9	84787.4	79631.3	4496.27	75343.4	78866.9	68969.3	74393.2	5016.76	1.07041
958	25120.3	23368.8	21994.6	23494.6	1566.67	20579.7	20397.7	24888.3	21955.2	2541.71	1.07011
1946	43712.4	51209.6	40345.6	45089.2	5561.34	47089.5	40562.5	38757.4	42136.5	4383.39	1.07007
1451	26098	24199.7	23659	24652.2	1280.92	29108.5	20514	19569.6	23064	5255.9	1.06886
3065	0	5391.74	1435.88	2275.88	2792.3	1742.58	1709.78	2936.27	2129.54	698.839	1.06872
1348	42073.4	48877.1	53115.6	48022	5570.55	42964.1	48424.9	43417.2	44935.4	3030.45	1.06869
1960	55756.2	72104.9	63606.5	63822.5	8176.48	64213.1	62354.7	52666	59744.6	6200.31	1.06826
2656	23996.8	20410.9	21865.2	22091	1803.59	19688.8	21102.9	21252.6	20681.4	862.912	1.06816
330	47872.3	57271.9	51959.7	52368	4713.05	49337.4	45755.8	52011	49034.7	3138.56	1.06798
2842	5807.37	6696.02	6097.28	6200.22	453.179	6846.35	6210.99	4360.68	5806.01	1291.37	1.0679
1502	11737.1	14147.2	11173	12352.4	1579.68	11514.6	13874.6	9324.56	11571.3	2275.55	1.06751
780	248895	246056	238958	244636	5118.53	231715	245891	210132	229246	18006.5	1.06714
2400	108978	112566	105183	108909	3691.96	101482	104721	99996.2	102066	2415.92	1.06705
1033	24037.4	18109.1	27871.5	23339.4	4918.5	23819	22784.7	19068.2	21890.6	2498.42	1.06618
1794	20290.1	19940	17262.1	19164.1	1656.38	20139.3	17975.5	15816.8	17977.2	2161.25	1.06602
3108	0	2431.89	0	810.629	1404.05	181.625	0	2099.98	760.536	1163.54	1.06586
783	6065.53	6358.68	6256.76	6226.99	148.826	6367.29	7276.16	3884.36	5842.6	1755.72	1.06579
1776	89247.5	71516.4	81684.3	80816	8897.35	82481.8	78399.3	66608.5	75829.9	8242.69	1.06575
2550	94801.3	103108	88070.5	95326.7	7532.71	90246	94662.5	83459.9	89456.1	5642.94	1.06563
3177	2355.62	1918.76	3479.83	2584.74	805.359	1990.86	2839.13	2449.25	2426.41	424.597	1.06525
694	52408.6	49185.9	47512.5	49702.3	2488.57	46432.6	49477.1	44097.7	46669.1	2697.5	1.06499
146	6124.29	6232.46	14851.3	9069.36	5007.63	6161.1	13259.1	6129.3	8516.51	4107.25	1.06492
1566	6702.48	8305.87	6309.13	7105.82	1057.71	10127.4	0	9892.12	6673.18	5780.34	1.06483
1188	28157.7	33721.2	32390.3	31423.1	2905.14	27929.4	31715.8	28900.1	29515.1	1966.68	1.06464
378	9065.92	11995.3	10662.5	10574.6	1466.65	16237.3	11092.7	2473.45	9934.49	6954.64	1.06443
1161	606326	581898	567083	585102	19816.8	537125	571214	541352	549897	18581.2	1.06402
336	234519	253825	240016	242787	9947.15	219287	235031	230296	228205	8077.46	1.0639
2131	9758.73	11158.6	10663.5	10526.9	709.865	8229.29	9488.4	11991.9	9903.21	1915.32	1.06298
3204	0	10914.5	0	3638.18	6301.51	0	9651.84	617.034	3422.96	5403.19	1.06288
1975	26851.4	23133.3	25378	25120.9	1872.34	23921.2	24674.3	22326.6	23640.7	1198.76	1.06261
1160	13509.6	17079.7	20860.9	17150.1	3676.16	15343.2	17527.7	15556.6	16142.5	1204.34	1.06242
2386	7898.23	7645.84	7848.87	7797.65	133.762	7346.41	7676.76	6995.79	7339.65	340.537	1.0624
2311	6459.68	8184.03	7364.73	7336.15	862.53	8965.55	5000.07	6757.36	6907.66	1987.01	1.06203
601	379133	339664	354371	357723	19946.9	368835	319974	322127	336979	27609.7	1.06156
1588	110758	107028	119024	112270	6139	107748	112014	97558.4	105773	7427.09	1.06142
285	66236.5	53718.8	43789	54581.5	11248.6	49441.1	52818.2	52047.5	51435.6	1769.72	1.06116
1434	28249.2	35182.8	32863.2	32098.4	3529.48	34782.8	28738.8	27230.6	30250.7	3996.64	1.06108
322	31738.5	44303.1	32074.7	36038.8	7159.08	38385.6	29391.3	34153.5	33976.8	4499.76	1.06069
346	106834	99557.2	85414.6	97268.6	10891.5	112690	99093.7	63649.4	91810.9	25318.4	1.05944
1709	11534.4	20448.2	12858	14946.9	4810.03	12189.7	15871.8	14324.4	14128.6	1848.82	1.05792
1205	140788	129335	125169	131764	8087.73	108374	129673	135629	124559	14328.9	1.05785
756	18680.1	19590	19704.6	19324.9	561.32	15356.2	22120.9	17330.3	18269.1	3478.68	1.05779
264	34590.7	34378.1	31430	33466.3	1766.69	27279.7	34741.7	32910.1	31643.8	3888.82	1.05759
2013	13428.3	2110.49	6315.04	7284.6	5720.85	9969.99	5522.18	5171.85	6888.01	2674.81	1.05758
2086	12997.1	12623.5	10278.7	11966.5	1473.5	9893.98	12627.3	11428.2	11316.5	1370.08	1.05744
367	73357.9	81423.7	93140.6	82640.7	9947.38	97942.5	53964.2	82558	78154.9	22317.3	1.0574
924	95902.2	96943.5	117681	103509	12284.3	88135.7	97983.7	107608	97909.1	9736.39	1.05719
40	57628.4	59574.5	63693.1	60298.7	3096.55	56494.1	58987.4	55644.2	57041.9	1737.63	1.05709
2931	1009.89	0	1359.49	789.794	705.964	0	1954.49	287.294	747.26	1055.31	1.05692
900	32639.6	39828.4	39788.5	37418.8	4139.01	37011.5	31021.2	38180.5	35404.4	3840.7	1.0569
590	51487.1	60525.5	59352.5	57121.7	4914.82	59936.4	46945.5	55286.5	54056.1	6582.26	1.05671
261	76846.2	79692.6	68148.9	74895.9	6013.91	75749.3	73705.4	63289.2	70914.6	6682.43	1.05614
2659	2230.57	4779.76	2174.3	3061.54	1488.28	2757.33	2988.07	2952.56	2899.32	124.242	1.05595
1145	11576.6	11561.3	10764	11300.6	464.83	10298.4	8773.19	13035.1	10702.2	2159.46	1.05591
2265	68583.6	51521.7	39506.2	53203.9	14611.5	60865.6	46921.1	43440.9	50409.2	9221.22	1.05544
2445	7175.18	9594.28	6822.35	7863.94	1508.87	9938.34	6539.44	5875.13	7450.97	2179.58	1.05542
1508	56349.7	67188.6	67969	63835.7	6494.85	59233.8	65097.4	57192.2	60507.8	4103.71	1.055
150	38649.5	47894	39618	42053.8	5080.86	35452.7	43050.9	41136	39879.9	3951.79	1.05451
820	19905	19462.4	27426.1	22264.5	4475.57	20814.6	21803	20738.5	21118.7	593.863	1.05426
1519	92701.6	99419.8	93814.8	95312.1	3600.72	85855.1	90856.4	94666.7	90459.4	4419.23	1.05364
257	276936	21903.5	255483	184774	141457	285504	238485	2177.57	175389	151837	1.05351
1127	23854.4	22299.8	18882.6	21678.9	2543.39	17794.6	21414.3	22530	20579.6	2475.63	1.05342
108	57285.6	59643.1	40743.9	52557.5	10298.6	59027.1	46587.7	44105.1	49906.6	7995.49	1.05312
1959	13122.3	13743.7	19907	15591	3750.68	12156.3	17397	14872.5	14808.6	2620.94	1.05284
1919	12140.5	10811.3	9158.45	10703.4	1493.93	9097.44	11587.9	9824.22	10169.8	1280.7	1.05247
1510	583730	580863	543012	569202	22725.9	518238	581122	523300	540887	34936.6	1.05235
102	6913	7459.87	9396.17	7923.01	1304.76	3281.68	13637.3	5669.02	7529.34	5422.68	1.05228
2281	20411.5	21160.7	20800.9	20791	374.695	17618	16335.6	25351.3	19768.3	4877.38	1.05174
1860	40799.7	38264.4	36407.8	38490.6	2204.65	37242.6	34124.1	38430.2	36599	2224.05	1.05169
1893	4596.94	8504.31	7788.95	6963.4	2080.39	8858.27	4891.11	6118.3	6622.56	2031.08	1.05147
1639	25974.2	22240.8	27009.1	25074.7	2508.2	21366.9	25976.6	24345.5	23896.3	2337.42	1.04931
2897	0	0	2394.68	798.226	1382.57	367.225	460.844	1454.57	760.88	602.575	1.04908
489	14252.2	18105.1	14339.3	15565.5	2199.78	15505.3	16702.9	12311.8	14840	2269.9	1.04889
1168	27814.6	27358	19840.4	25004.3	4477.94	20442.2	25883.4	25192.6	23839.4	2962.29	1.04887
3113	12608	0	0	4202.65	7279.21	12024.6	0	0	4008.22	6942.43	1.04851
1780	13805	11007.9	11890.3	12234.4	1429.95	15844.4	8359.49	10803.9	11669.3	3816.76	1.04843
207	13340.6	7666.15	8077.93	9694.91	3164	8200.1	12281.8	7263.15	9248.35	2668.48	1.04829
1559	13939.3	12275.4	14251.5	13488.7	1062.31	15007.9	10288.5	13310.6	12869	2390.49	1.04815
282	708812	913810	854465	825696	105484	798110	819627	745615	787784	38071.1	1.04812
117	116277	137684	112069	122010	13736.3	119860	112851	116651	116454	3508.44	1.04771
2713	143722	126815	3552.16	91363.2	76515	89241	91286.8	81098.2	87208.7	5389.74	1.04764
83	68995.6	57921	73441	66785.9	7992.49	73262.9	65117.1	52884.4	63754.8	10257.4	1.04754
1792	38013.5	29268.1	35817.4	34366.3	4549.69	34742.6	31636.6	32098.2	32825.8	1675.98	1.04693
368	609175	694244	534899	612773	79733.1	582648	486448	687468	585521	100541	1.04654
1679	31170.1	28037.4	34649.2	31285.6	3307.43	32909.2	28875	27918.8	29901	2648.68	1.04631
708	61500.3	52710.4	57120	57110.2	4394.95	65460.8	49549.8	48740.1	54583.6	9428.65	1.04629
1866	343375	339152	357870	346799	9817.13	378943	309074	306453	331490	41116.6	1.04618
1394	6155.39	6001.89	8959.44	7038.91	1665	7915.79	7363.61	4907.05	6728.82	1601.67	1.04608
743	5188.12	4806.61	6001.96	5332.23	610.567	5649.72	4195.75	5452.76	5099.41	788.765	1.04566
120	338607	369319	371406	359778	18363.7	319003	346723	366489	344072	23853.9	1.04565
1027	23847.4	30611.4	30577.7	28345.5	3895.53	28090.8	29303.3	23963.9	27119.3	2799.16	1.04521
2592	16314.8	15825.6	14357	15499.1	1018.89	15224.6	15263.8	13997.7	14828.7	719.958	1.04521
236	16572.2	13762.6	17045.9	15793.6	1774.74	13281.8	19202.9	12846.6	15110.4	3550.87	1.04521
903	497872	404249	543397	481839	70945.8	439442	464879	478936	461086	20018.1	1.04501
1484	18783.7	22270	21443.6	20832.5	1821.76	18710.3	19230.8	21874.2	19938.4	1696.47	1.04484
1401	19656.2	18716.7	17952.3	18775.1	853.455	15904.2	21599.3	16440.8	17981.5	3144.63	1.04413
494	40882.1	52011.4	41834	44909.2	6169.07	50194.9	40160.3	38757.1	43037.5	6238.1	1.04349
617	61375.9	55670.4	52406.6	56484.3	4539.71	56944.4	54122.1	51330.9	54132.5	2806.76	1.04345
2317	20155.7	18166.1	16823.4	18381.7	1676.55	15538	21507.7	15811	17618.9	3370.53	1.0433
1309	125846	128468	115796	123370	6689.3	118871	116009	119882	118254	2009.36	1.04326
64	131836	113835	114816	120162	10121.8	122277	113173	110142	115197	6315.9	1.0431
1863	14552.6	2175.26	9060.24	8596.03	6201.7	7359.29	10415	6962.34	8245.54	1889.25	1.04251
1771	39295.2	41935.5	43376.3	41535.7	2069.73	40362	44887.3	34309.9	39853.1	5307.03	1.04222
1101	21426.5	26674.3	21987.8	23362.9	2881.51	20097.3	25511.5	21649.2	22419.3	2788.01	1.04209
34	75002.6	87163.5	67335.3	76500.5	9998.62	71774.4	77442.8	71039.3	73418.8	3504.22	1.04197
2314	139995	145791	137279	141022	4347.81	132075	137591	136532	135400	2927.4	1.04152
721	16424.7	16757.4	13537.5	15573.2	1770.83	19184.9	14758.2	10944.8	14962.6	4123.83	1.04081
893	44483.9	41504.4	53081.2	46356.5	6011.29	36321	55829	41513.2	44554.4	10103.3	1.04045
3164	0	0	4799.58	1599.86	2771.04	1259.46	3354.21	0	1537.89	1694.35	1.0403
742	8937.47	10112.6	8225.84	9091.96	952.807	7963.96	9521.28	8740.99	8742.08	778.657	1.04002
1292	22607.9	18818.3	23418.4	21614.8	2455.58	18911.4	22509.9	20975.8	20799	1805.71	1.03922
953	7529.07	7384.33	4976.05	6629.82	1434.03	3426.86	10712.4	5004.46	6381.26	3832.97	1.03895
2576	22390.1	23299.2	21701.4	22463.6	801.435	21196.8	24907.5	18770.8	21625	3090.7	1.03878
266	119540	103202	120985	114576	9876.4	120442	99145.8	111485	110357	10692.6	1.03822
1120	25063.3	23181.5	30176.1	26140.3	3619.51	23509.5	29001.1	23059.8	25190.1	3308.02	1.03772
770	118761	119877	117553	118730	1162.27	126830	109522	106893	114415	10831.7	1.03772
2298	10540.9	10486.4	11600.1	10875.8	627.879	9352.08	11734.1	10359.2	10481.8	1195.71	1.03759
984	12157.5	15412.6	9482.23	12350.8	2969.93	8419.97	12090.7	15209.8	11906.8	3398.66	1.03729
862	32095.6	27463	25078.7	28212.4	3568	23391.6	33375.2	24838	27201.6	5395.19	1.03716
1573	28999.9	28239.3	27259.7	28166.3	872.403	29289.7	29135.5	23053.2	27159.5	3556.97	1.03707
545	14624.6	13224.1	15816.6	14555.1	1297.67	13189.1	17827.2	11102.2	14039.5	3442.23	1.03673
1187	108559	121604	106076	112080	8341.03	94845.2	119296	110334	108159	12369.9	1.03625
1133	327039	339645	316837	327840	11425.5	315284	316682	317328	316431	1044.44	1.03605
1225	81787.7	91078.9	71019	81295.2	10039	67227.9	85616.2	82555.8	78466.6	9852.56	1.03605
483	138084	152998	131686	140923	10936.1	145348	138844	123871	136021	11013.5	1.03604
1301	352237	343475	350057	348590	4561.58	329303	337820	342475	336533	6679.9	1.03583
773	14722.7	11684.3	6282.56	10896.5	4274.88	12490.6	6724.78	12344.3	10519.9	3287.47	1.0358
868	32810.4	31886.8	31162.8	31953.3	825.806	33871.4	29497.5	29178.9	30849.3	2622.06	1.03579
391	20710.8	20164.9	20190.5	20355.4	308.068	15557.8	19970.6	23442.2	19656.9	3951.55	1.03554
1326	49389.7	43104.7	43495.4	45329.9	3521.26	44503.5	43314	43518.2	43778.6	636.012	1.03544
651	12820.6	10886.1	15881.5	13196.1	2518.79	8162.23	13632.8	16444	12746.3	4211.43	1.03529
1405	36883.6	42751	40691	40108.5	2976.71	39564.1	40940.9	35726.2	38743.7	2702.42	1.03523
1823	13023.8	11429.8	13010.3	12488	916.445	10736.3	14381.2	11074.1	12063.9	2013.97	1.03515
1786	143246	130804	148375	140808	9035.76	152363	127210	128571	136048	14145.6	1.03499
717	106089	93402.2	94537.8	98009.8	7020.11	105855	90196.5	88108.4	94719.8	9699.34	1.03473
1032	15750.2	13402.2	13713.6	14288.7	1275.27	14739.7	13925.5	12768.1	13811.1	990.762	1.03458
2199	0	10011.6	12193.2	7401.6	6502.12	5163.57	8756.65	7545.82	7155.35	1828.09	1.03441
2252	22930	21382	17876.6	20729.5	2589.11	21355.2	23290.4	15478.5	20041.4	4068.29	1.03434
1695	401620	428641	406901	412387	14321.7	437142	383505	376177	398941	33285.2	1.0337
1212	37588.2	31390.8	30362.8	33113.9	3908.75	31752.8	30985.3	33365.8	32034.7	1215.05	1.03369
1337	3590.91	8863.47	27438.7	13297.7	12527	24776.9	7978.98	5838.59	12864.8	10371.5	1.03365
1325	23689	27887.3	33600	28392.1	4974.74	29150.6	27252.9	26017.1	27473.5	1578.32	1.03344
580	178176	187595	169246	178339	9175.82	191701	143843	182227	172590	25342.8	1.03331
1230	12638.1	15537.6	13566.5	13914.1	1480.7	16748.1	13136.3	10518.8	13467.7	3127.85	1.03314
2188	19187.8	22368.4	22765.8	21440.7	1961.11	20636.9	22034.4	19590.3	20753.9	1226.26	1.03309
2191	78516.3	70436.8	62269.5	70407.5	8123.47	72983	62203	69284.3	68156.8	5477.73	1.03302
1872	5606.95	5471.88	8443.21	6507.35	1677.87	5466.69	9389.41	4043.52	6299.87	2768.63	1.03293
1797	16268.2	15506.7	13037.3	14937.4	1689.01	13348.4	14285.4	15751.6	14461.8	1211.27	1.03289
1316	62265.6	65244.4	66128.3	64546.1	2023.8	60088.3	61478.9	65966.8	62511.4	3072.23	1.03255
1596	30228.9	26886.4	27037.2	28050.8	1887.75	25786.8	30327.4	25400.8	27171.6	2739.77	1.03236
1571	113386	116717	116654	115586	1905.49	111610	112601	111729	111980	541.074	1.0322
337	63088	69608.3	57374.1	63356.8	6121.52	68839.9	67593.7	47757	61396.9	11828.9	1.03192
1989	31836.9	36323.7	35216	34458.8	2337.28	31590	30111.1	38507.6	33402.9	4482.18	1.03161
1945	224205	259280	286677	256721	31314.5	245066	291131	210545	248914	40430.3	1.03136
1500	7602.48	10905.8	13669.3	10725.8	3037.41	10549.6	11134.2	9530.26	10404.7	811.724	1.03087
665	264039	300544	302313	288966	21604.7	307334	278664	255049	280349	26182.9	1.03074
2602	1.04744e+06	1.00613e+06	1.04297e+06	1.03218e+06	22673.9	1.01129e+06	1.01048e+06	982584	1.00145e+06	16346	1.03068
1395	18837.3	21110	17264.2	19070.5	1933.47	21255.5	19946.6	14306.7	18503	3692.49	1.03067
30	75317.1	88183.8	86930.6	83477.2	7094.57	89121.6	77413.4	76493.5	81009.5	7040.33	1.03046
377	90417.1	93381.5	95039.7	92946.1	2341.86	88787.6	95694.3	86323.5	90268.5	4857.74	1.02966
981	42291.2	45260.9	45771.5	44441.2	1879.34	43857.9	44524.5	41310.7	43231	1696.11	1.02799
1859	353893	320037	319500	331143	19703.8	338227	332863	295420	322170	23320.9	1.02785
779	25297.3	23368.3	23303.2	23989.6	1132.97	24374	23722.9	21928	23341.7	1266.78	1.02776
1579	34306.1	32490.2	37598.9	34798.4	2589.71	34902.8	32687	33993.9	33861.2	1113.81	1.02768
1300	991168	942769	928078	954005	33012.1	927450	915663	942342	928485	13369.8	1.02749
661	228381	223476	202023	217960	14018.5	210087	201289	225226	212201	12107.9	1.02714
2078	36008.7	39374.6	40253	38545.4	2240.35	38904.8	37812	35868.8	37528.6	1537.71	1.02709
831	88414.6	97589.2	93167.6	93057.2	4588.31	87645.7	101527	82668.1	90613.7	9773.69	1.02697
273	66951.5	65146.3	64763.2	65620.3	1168.61	66295	64343.4	61183.6	63940.7	2579.4	1.02627
921	84866.6	114449	112572	103963	16564.2	96521.7	102803	104613	101312	4246.47	1.02616
1549	507589	634905	610071	584188	67489.4	558069	551789	598049	569302	25092.5	1.02615
798	42418.6	41564.6	43571.1	42518.1	1006.95	40504.3	37928.7	45916.1	41449.7	4076.75	1.02578
1782	13736.1	11912.7	10458.5	12035.8	1642.28	18879.1	8958.26	7365.4	11734.3	6238.69	1.02569
2411	36156.3	43343.4	34229.3	37909.7	4803.33	41658.1	37799.3	31477.4	36978.3	5139.77	1.02519
1808	20175.5	19606.8	19280.9	19687.7	452.726	19460.9	17441.1	20722.9	19208.3	1655.44	1.02496
2638	8906.76	9732.66	5892.81	8177.41	2021.15	7693.13	10048.1	6193.94	7978.38	1942.83	1.02495
894	470205	479250	503347	484268	17131.3	463408	517446	436702	472519	41135.8	1.02486
2178	208156	225191	217914	217087	8547.88	196604	215866	223162	211877	13721.1	1.02459
2336	15341.3	16118.6	12631.5	14697.2	1830.61	14858.2	15212.5	12969.7	14346.8	1205.69	1.02442
2454	74704.2	73036.8	72515	73418.7	1143.47	72336.3	80292.5	62399.7	71676.2	8964.61	1.02431
1294	1.63623e+06	1.63383e+06	1.57516e+06	1.61507e+06	34586.7	1.59168e+06	1.52224e+06	1.61715e+06	1.57702e+06	49126.6	1.02413
2623	75638.1	77566.3	47397.3	66867.3	16889	71155.5	49085.8	75703.4	65314.9	14237.6	1.02377
419	206294	241079	204153	217175	20728.6	230396	210497	196289	212394	17132.5	1.02251
2570	47164.3	42587	51885.7	47212.3	4649.51	49083.3	47169.3	42299.5	46184	3497.6	1.02227
1664	441262	474041	401312	438871	36423	403617	490947	393869	429477	53456.5	1.02187
998	3068.41	7337.11	4810.3	5071.94	2146.34	2046.15	3585.95	9270.52	4967.54	3805.19	1.02102
122	7893.5	8666.57	6250.23	7603.43	1234.01	7427.34	9584.77	5333.19	7448.43	2125.87	1.02081
1151	15511.6	19395	18241.7	17716.1	1994.33	14682.7	22191.6	15202.6	17359	4193.22	1.02057
2864	36356.3	33508.4	33391.4	34418.7	1679	36293	30718.9	34193.8	33735.2	2815.19	1.02026
537	146537	152831	155614	151661	4650.52	169118	135647	141310	148692	17915.3	1.01997
713	89571.2	80259.5	71835.7	80555.5	8871.44	76585.7	78590.6	81789.5	78988.6	2624.68	1.01984
3119	3858.95	2014.98	0	1957.98	1930.11	1495.89	2260.38	2004.22	1920.17	389.115	1.01969
995	561000	483387	488470	510952	43417	480944	525658	497376	501326	22616.8	1.0192
695	13563	9321.75	9303.2	10729.3	2454.07	10003.8	12174.7	9412.25	10530.3	1454.52	1.0189
73	17311	21325.3	16949.9	18528.7	2428.6	17489.8	14912.6	22156.8	18186.4	3671.98	1.01882
2510	9742.05	14094.4	10235.9	11357.5	2383.12	14778.2	10255.6	8428.26	11154	3268.94	1.01824
1347	62282.8	70558.2	78317.5	70386.2	8018.71	67289.5	68891.5	71200.8	69127.3	1966.3	1.01821
438	42351.4	39875.2	44183.3	42136.6	2162.06	45814.4	38171.8	40167	41384.4	3964.09	1.01818
2559	3.4903e+06	2.61728e+06	3.35991e+06	3.15583e+06	470930	3.22111e+06	3.13962e+06	2.93908e+06	3.09994e+06	145142	1.01803
1677	18767.1	15805.4	13974.2	16182.2	2418.57	16665.8	15010.5	16035	15903.8	835.423	1.01751
941	5883.57	4305.73	6239.95	5476.42	1029.39	4800.14	6019.63	5330.24	5383.34	611.476	1.01729
845	6162.77	6539.45	5363.42	6021.88	600.543	4903.62	4688.98	8170.29	5920.96	1950.93	1.01704
1414	14629.6	14105.5	15342.8	14692.7	621.043	15908.4	13424.4	14010.1	14447.7	1298.51	1.01696
2320	20229.5	19270.3	20298.2	19932.7	574.629	17700.7	24015.4	17111.5	19609.2	3827.23	1.01649
1102	135827	132546	124552	130975	5799.4	123476	146585	116527	128862	15736.6	1.01639
1028	75979.8	95584.2	90549.2	87371	10181.3	83971.4	90869	83047.9	85962.8	4273.92	1.01638
982	152017	154300	131401	145906	12613.4	137007	149621	144084	143571	6322.84	1.01627
1669	12653.2	20278.4	19160.8	17364.1	4117.86	17526.4	17373.3	16361.5	17087.1	633.033	1.01621
2728	10848.7	12747.5	11829.1	11808.5	949.576	11864.4	11964.2	11034.4	11621	510.458	1.01613
939	89793.9	77919.2	89543.2	85752.1	6784.64	81749.2	88995.6	82600.5	84448.4	3960.91	1.01544
1471	123032	122736	128058	124609	2991.01	122522	120699	125027	122749	2172.81	1.01515
1643	1.58102e+06	1.39589e+06	1.48311e+06	1.48667e+06	92617.1	1.54325e+06	1.48557e+06	1.36658e+06	1.46513e+06	90088.7	1.0147
2640	75058.1	83733.2	74749.3	77846.9	5100.07	74382.7	80019.3	75778.1	76726.7	2935.59	1.0146
1665	967001	685864	855500	836122	141567	803724	852603	816030	824119	25423.8	1.01456
1112	38783.7	37491.4	35744.3	37339.8	1525.36	41980.6	29083.2	39372.8	36812.2	6819.3	1.01433
1038	23425.2	35534.7	31851.7	30270.6	6207.65	31503.5	26306	31737.9	29849.1	3070.67	1.01412
2383	34542.4	28519.9	27486.9	30183.1	3810.44	28200.4	33093.3	28037.3	29777	2873.15	1.01364
11	36782.7	69794.1	23109.8	43228.8	24000.5	60071.5	13157.9	54731.5	42653.6	25683.2	1.01349
2203	12877.9	12215.9	18510.5	14534.8	3458.92	14444	14861.3	13734.4	14346.5	569.741	1.01312
2069	30877.3	28136.9	15701.1	24905.1	8087.83	24224.8	20343.2	29188.1	24585.3	4433.47	1.01301
1921	464440	464816	467891	465716	1893.43	513254	433648	432435	459779	46314.9	1.01291
529	13720.2	18234	13751.6	15235.2	2597.04	14215.5	15276.4	15632	15041.3	736.967	1.0129
2172	31360.4	27741.1	30760.3	29953.9	1939.72	27408.3	31409.7	29900.1	29572.7	2020.71	1.01289
710	10661.6	12102.3	11648.9	11470.9	736.639	8756.9	12189.9	13041.2	11329.3	2268.07	1.0125
759	58763.5	46515.6	53308.2	52862.4	6136.11	51610	56811.9	48215	52212.3	4330	1.01245
2615	448768	391527	275488	371928	88287.3	411652	308671	382085	367470	53023.7	1.01213
2097	6503.99	14298.2	17690.9	12831	5735.94	14606.2	19668.1	3767	12680.4	8123.58	1.01188
332	115396	122838	129212	122482	6914.92	130456	118857	113943	121085	8479.08	1.01154
944	19920.3	16342.5	17435.8	17899.5	1833.41	13479.4	21427.5	18179.5	17695.4	3996.11	1.01153
712	98877	100395	93610.9	97627.8	3560.63	94096.9	96555.2	98960.3	96537.5	2431.78	1.01129
1731	10823.6	10270.8	12571.2	11221.9	1200.78	9416.13	11011.1	12873.2	11100.2	1730.26	1.01096
1804	12357.6	11236.4	9897.75	11163.9	1231.54	14415.5	9570.69	9150.44	11045.6	2926.04	1.01072
1359	49851.1	46102.4	56004.1	50652.6	4999.26	50884.8	52109.1	47387.5	50127.2	2450.3	1.01048
2251	616711	606735	587350	603599	14929.6	618043	591355	582795	597398	18384.3	1.01038
1302	1.49928e+06	1.45221e+06	1.41825e+06	1.45658e+06	40690.3	1.44356e+06	1.39672e+06	1.48594e+06	1.44207e+06	44628.5	1.01006
1568	50274.5	47350.4	50347.3	49324.1	1709.66	50121.3	52277.7	44117	48838.7	4228.85	1.00994
1211	36269.2	35920.7	36588.1	36259.3	333.835	37972.8	34608.6	35142.5	35907.9	1808	1.00979
859	9838.12	10011.6	8621.63	9490.44	757.39	9685.2	9112.14	9401.65	9399.66	286.538	1.00966
1986	12241.6	7382.33	1834.17	7152.71	5207.52	3089.91	11627.9	6538.13	7085.32	4295.23	1.00951
2789	5720.14	1568.16	4056.27	3781.52	2089.58	4741.24	3879.95	2625.99	3749.06	1063.68	1.00866
2560	10184.5	10077.4	8071.76	9444.57	1190.09	8151.4	9328.57	10627.6	9369.19	1238.6	1.00805
1752	19480.8	16732.2	15957.1	17390	1851.69	24555.9	14589.8	12619.2	17255	6399.12	1.00783
2428	91768.5	92269.8	88082.4	90706.9	2286.66	92283.7	89836	87962.2	90027.3	2167.11	1.00755
1869	30391.6	32483.1	35217.7	32697.4	2420.2	29837.7	34617.1	32921.7	32458.9	2423.1	1.00735
2589	15425	22817.9	16324.7	18189.2	4033.74	17966.1	17430.2	18773.9	18056.7	676.426	1.00734
2835	0	0	512.788	170.929	296.058	0	509.137	0	169.712	293.95	1.00717
1634	207366	185959	181426	191584	13854.4	190764	202053	178049	190289	12008.7	1.00681
737	21845.8	24876.6	23953.7	23558.7	1553.56	24955.9	23362	21895.9	23404.6	1530.49	1.00658
988	98055.7	95474.8	91093.5	94874.6	3519.67	94297.1	92767.5	95713.1	94259.2	1473.18	1.00653
1633	487642	427842	518475	477986	46081.3	301369	566402	557246	475006	150443	1.00627
1680	27531.3	24949.7	23701.7	25394.2	1953.13	25774	24057.7	25896.4	25242.7	1028.06	1.006
548	22679.7	31818.2	27664.9	27387.6	4575.58	30672.7	26760.1	24244.5	27225.8	3239.31	1.00594
2340	17980.8	16607.2	17567.9	17385.3	704.78	12053.5	19053.5	20746.6	17284.5	4608.66	1.00583
1735	9365.88	0	0	3121.96	5407.4	0	6793.03	2518.72	3103.92	3434.12	1.00581
1599	27049.4	29472.9	20876.8	25799.7	4432.21	21058.8	27109.1	28822	25663.3	4078.55	1.00532
499	16347.9	19791.9	14256.8	16798.9	2794.94	17849.7	15033.1	17250	16710.9	1483.62	1.00526
1828	34684.4	36404.4	31547.9	34212.2	2462.47	31245	37624.9	33237.5	34035.8	3263.99	1.00518
785	28090.2	24149.7	24781.1	25673.6	2116.43	28097.9	25333.6	23209.6	25547	2451.13	1.00496
1042	13038.7	10385.6	10340.1	11254.8	1545.06	14071.8	11011.9	8528.65	11204.1	2776.56	1.00452
1297	5.8292e+06	6.04454e+06	5.81828e+06	5.89734e+06	127594	6.09483e+06	6.00986e+06	5.51008e+06	5.87159e+06	315947	1.00438
1137	53631.5	48104.4	45555.2	49097	4128.61	46040.7	49082.2	51532.4	48885.1	2751.12	1.00434
1537	30080.7	37673.7	31457.2	33070.5	4045.47	33807.9	32157.7	32909.2	32958.3	826.205	1.00341
2351	271145	256729	248221	258698	11588.4	263289	263160	247368	257939	9154.97	1.00294
1887	11978.1	13579.1	10996.5	12184.6	1303.61	12269.8	12773.7	11408.3	12150.6	690.433	1.0028
1813	5124.56	37375.9	39684.8	27395.1	19321.4	35477.4	9469.65	37018.8	27321.9	15479.7	1.00268
2426	67988.9	73101	56741.9	65944	8369.07	63157.4	67612.6	66541.7	65770.6	2325.58	1.00264
1382	580191	540521	549402	556705	20818.6	539415	600151	526265	555277	39414.3	1.00257
1554	66495.7	74543	70723.7	70587.5	4025.38	68412.1	66689.7	76128.6	70410.1	5026.65	1.00252
1480	32802.5	34762.9	34040.2	33868.5	991.396	38790.2	33070.7	29521.1	33794	4676.67	1.00221
1939	65351.6	60994.4	55965	60770.3	4697.28	61643	66851.8	53417.2	60637.3	6773.55	1.00219
2552	186485	189329	160264	178693	16023.2	194662	172430	167971	178354	14298	1.0019
2800	26109.1	23116.5	737.525	16654.4	13865.4	1750.88	270.807	47849.9	16623.8	27052.6	1.00184
2975	3833.11	4347.98	3668.59	3949.89	354.426	6593.91	3799.32	1438.74	3943.99	2580.63	1.0015
1775	3.36389e+06	2.94307e+06	3.4083e+06	3.23842e+06	256745	3.54438e+06	3.05201e+06	3.10533e+06	3.23391e+06	270196	1.0014
761	14827.1	13452.2	15697.9	14659.1	1132.26	16095.8	15384.3	12436.3	14638.8	1940.31	1.00138
2269	30421.1	41732.8	31664.8	34606.3	6203.02	31563.9	37321.9	34799.9	34561.9	2886.39	1.00128
539	103395	101067	102980	102481	1241.52	106180	105393	95518.1	102364	5941.53	1.00114
864	20041.5	21106.6	26566.3	22571.5	3500.35	20991.8	25615.9	21068.5	22558.7	2647.87	1.00056
256	27851.3	55320.4	50444.2	44538.6	14655.9	46407.7	31853.6	55300.8	44520.7	11837	1.0004
2553	103553	144848	113629	120676	21530.9	118580	127748	115660	120663	6307.37	1.00011
801	96878.8	91004.7	89666.7	92516.7	3836.41	97954.9	90830.8	88766.9	92517.5	4820.63	0.999991
1052	14313.9	17072.9	18787.3	16724.7	2256.95	14736.5	16705.6	18738.8	16727	2001.27	0.999864
1712	40584.5	38259.4	43454.1	40766	2602.06	37277.3	40770.5	44303.6	40783.8	3513.18	0.999563
861	194299	206411	213455	204722	9689.08	169911	244760	199781	204817	37677.9	0.999533
535	6.74971e+06	6.81486e+06	6.87711e+06	6.81389e+06	63705.9	7.28075e+06	7.02287e+06	6.15118e+06	6.81827e+06	591927	0.999358
2338	18772.4	15403.1	16528.2	16901.3	1715.37	17537.3	18015	15193.7	16915.3	1510	0.999169
1750	1.77678e+06	1.82875e+06	1.79237e+06	1.7993e+06	26664.8	1.9541e+06	1.80078e+06	1.65073e+06	1.80187e+06	151686	0.998575
1298	1.18153e+07	1.17566e+07	1.13371e+07	1.16363e+07	260796	1.18091e+07	1.18595e+07	1.13039e+07	1.16575e+07	307266	0.998183
2624	39066.2	39254.3	37541	38620.5	939.612	42906.6	36049.5	37249.1	38735	3662.12	0.997043
1021	29169.5	29918.1	30125.1	29737.6	502.705	30182	30379.5	28924.2	29828.6	789.387	0.996949
1266	13923.8	7640.72	10380.2	10648.2	3150.11	10711.8	9873.75	11460.5	10682	793.815	0.996838
2564	56478.7	48721.9	63207.5	56136	7248.86	60482.8	55240.3	53288.1	56337.1	3720.66	0.996431
160	91647.3	89963.5	94153.2	91921.3	2108.27	89429.6	94120.9	93247.9	92266.1	2495.01	0.996263
1311	84367.3	79309.5	77308.4	80328.4	3638.11	78323.2	90258.4	73350.4	80644	8689.64	0.996086
1445	28240.4	26604.8	29189.3	28011.5	1307.39	30295	28494.4	25588.8	28126.1	2374.64	0.995927
1113	697652	696838	710042	701511	7399.84	689909	736944	686368	704407	28233.5	0.995888
2905	645.688	8688.45	1356.15	3563.43	4452.59	1555.35	1888.3	7294.08	3579.24	3221.45	0.995582
781	203862	172389	179751	185334	16462.5	190869	200461	167347	186226	17038.7	0.995211
558	7781.53	9325.07	10306.4	9137.68	1272.83	10424.2	9929.33	7191.98	9181.82	1740.92	0.995192
1644	21578.1	16243.6	19083.7	18968.5	2669.09	17900.1	18658.9	20630.7	19063.2	1409.52	0.99503
795	545869	484419	541750	524012	34351.1	536195	530082	514308	526862	11293.6	0.994592
1777	97955.9	109493	89852.9	99100.7	9870.13	107382	92559.5	98979.7	99640.4	7433.23	0.994583
547	54240.8	57580.1	63422.2	58414.4	4647.23	56795.3	65302.7	54110	58736	5843.29	0.994524
1630	17949.4	20864	18454.8	19089.4	1557.51	20156.5	19108.8	18378.9	19214.7	893.532	0.993478
2436	8351.64	13146.3	9957.17	10485	2440.53	11886.6	10873.4	8913	10557.7	1511.73	0.993121
2154	7338.06	3512.2	4714.59	5188.28	1956.42	8911.96	6764.17	0	5225.38	4650.99	0.992901
753	261104	233447	257598	250716	15058	266929	251064	239691	252561	13680.6	0.992694
338	88274	102643	98087.4	96334.8	7343.1	95919.9	98421.9	96826.7	97056.2	1266.67	0.992567
1310	66338.2	72986.1	59676.7	66333.7	6654.73	67697.8	65676.6	67127.5	66834	1042.08	0.992514
48	9110.32	7090.94	8255.66	8152.31	1013.65	6408.87	9638.36	8595	8214.08	1648.1	0.99248
975	124445	139175	133934	132518	7466.8	137392	134722	128552	133555	4534.15	0.992232
1703	17036.5	16346.7	15521.1	16301.4	758.713	17790.1	17515.6	14011.6	16439.1	2106.75	0.991622
668	117667	135643	103775	119028	15977.6	128783	112407	118945	120045	8243.01	0.991528
1858	45025	37842.6	40349.8	41072.5	3645.32	38222.3	42233.1	43834.6	41430	2891.03	0.99137
1506	16388.2	22715.4	29105.3	22736.3	6358.61	25322.1	22154.9	21332.1	22936.4	2106.67	0.991276
899	18844.1	19180.2	24903.9	20976.1	3405.77	19050.1	24392	20043.3	21161.8	2841.14	0.991225
2610	14583.1	12208.8	16371.4	14387.8	2088.16	15332.4	16903.4	11309.7	14515.2	2885.02	0.991223
230	10172.5	9856.97	11024	10351.2	603.69	13307.2	8851.04	9189.94	10449.4	2480.73	0.990599
2076	36003.6	39260.4	40295.4	38519.8	2239.7	40877.8	38574.8	37206.6	38886.4	1855.37	0.990573
1317	15805	11076.2	12252.5	13044.5	2461.89	11972.2	13294.9	14255.8	13174.3	1146.57	0.990148
2796	12419.9	12751.3	11991.6	12387.6	380.85	12031.4	13440	12061.2	12510.9	804.759	0.990147
2310	95594.4	91025.5	100458	95692.7	4717.09	97723.9	98045.9	94280.4	96683.4	2087.31	0.989753
1109	19016.9	21439.6	15955.1	18803.9	2748.41	17337.5	20340.9	19336.8	19005.1	1528.91	0.989412
217	39125.7	37934.1	37325.3	38128.4	915.802	37675.9	35380.9	42567.1	38541.3	3670.47	0.989286
3161	4973.39	788.443	1253.65	2338.49	2293.71	7091.56	0	0	2363.85	4094.32	0.989271
1291	186286	198024	222475	202262	18463	184453	206686	222376	204505	19055.6	0.98903
1185	15839.7	15182.7	18324	16448.8	1656.85	19772	14276.9	15859.6	16636.2	2828.64	0.988736
1303	26261.4	34703	54030.3	38331.5	14235.6	31683.5	37754.4	46891.3	38776.4	7655.21	0.988528
1054	9336.04	13055.6	17929	13440.2	4309.36	14447.4	12119.8	14232	13599.8	1286.17	0.988269
1321	59970.5	70046.3	69890.6	66635.8	5772.85	70371.5	75817.1	56128.9	67439.2	10166.4	0.988088
1642	63114.2	56483	61824.2	60473.8	3515.78	63022.3	63257.9	57371.8	61217.3	3332.43	0.987855
519	34475.1	34935.2	33295.9	34235.4	845.523	33461.4	35103.6	35408.9	34657.9	1047.43	0.987808
1459	12346.8	16889.8	21539.9	16925.5	4596.66	15297	16813.7	19299.3	17136.7	2020.64	0.987679
1296	41365	50385.6	57495.1	49748.6	8083.89	45711.5	51389	54041	50380.5	4255.37	0.987457
691	25299.2	26080.4	31916.7	27765.5	3616.28	27726.7	26526.5	30128.3	28127.2	1834.01	0.987139
16	0	0	13891	4630.33	8019.96	0	8747.92	5328.66	4692.19	4408.55	0.986815
1970	16016.5	15332.3	12499.1	14616	1864.92	14433.3	14334.7	15675	14814.3	746.952	0.986611
3181	1593.17	437.24	2851.5	1627.3	1207.49	481.452	1724.35	2743.46	1649.75	1132.85	0.986394
2202	56493.1	62958.2	49074.4	56175.2	6947.35	52519.1	66452.8	51880.8	56950.9	8235.06	0.98638
1692	107049	103081	103778	104636	2118.42	111008	106418	100931	106119	5044.9	0.986022
2179	670993	751191	654067	692084	51883.6	685712	696262	724732	702235	20184	0.985544
525	197497	191190	181162	189950	8237.63	206717	182625	188920	192754	12495.5	0.985453
1339	11961.9	13047.3	14723.6	13244.2	1391.37	11900.3	16723.7	11705.8	13443.3	2842.59	0.985196
1091	10689.3	75018.2	70675.3	52127.6	35952.3	41201.7	59709.2	57838.1	52916.3	10188.2	0.985095
2322	17287	18151.3	16658.1	17365.5	749.694	16450.6	16477.5	20004.8	17644.3	2044.29	0.984197
218	211112	195315	216244	207557	10907.8	206464	220458	205900	210941	8247.07	0.983959
1046	346800	359248	350988	352345	6333.97	348709	377891	347711	358104	17143.7	0.983919
1085	27879.5	29318.9	32378.9	29859.1	2297.84	28937	31067.1	31049.6	30351.2	1224.78	0.983786
1928	220530	243078	249845	237818	15349.3	235213	239748	250366	241776	7777.2	0.98363
948	188350	199990	202476	196939	7541.18	185436	204153	211185	200258	13309	0.983424
2618	53371.7	45724	42139.2	47078.3	5737.43	52291.1	39251.2	52099.1	47880.5	7473.77	0.983246
2520	167012	153499	168494	163002	8262.69	173348	165355	158676	165793	7345.57	0.983164
2919	2047.79	1206	1011.78	1421.86	550.705	2514.16	1036.98	788.712	1446.62	932.819	0.982885
1849	7617.16	10463.4	7500.15	8526.89	1678.05	9480.45	8046.09	8507.02	8677.85	732.28	0.982603
2014	9520.34	11379.4	9889.92	10263.2	984.144	11875.9	13137.1	6326.43	10446.5	3623.35	0.98246
1240	215957	241593	250924	236158	18105.7	247846	234581	238750	240392	6783.12	0.982385
1306	94887.2	92986.6	90850.6	92908.1	2019.46	96011.9	98098	89627.4	94579.1	4413.34	0.982333
1060	8246.66	9853.3	6623.51	8241.16	1614.9	10491.6	8585.48	6094.41	8390.49	2205.06	0.982202
1885	47101.5	50941.6	48828.4	48957.2	1923.33	52226.2	40122.7	57187.1	49845.3	8777.78	0.982181
1210	30365	30856.9	35474.4	32232.1	2818.66	27416.7	35280.2	35769.4	32822.1	4687.56	0.982025
1207	24823.3	30731.4	28629.1	28061.3	2994.69	29583.7	30385.6	25786.3	28585.2	2456.88	0.981671
949	362939	416440	380918	386766	27225.8	389701	420162	372274	394046	24237.5	0.981524
2424	13101.5	14308.1	13686.3	13698.6	603.413	12250.3	17253.7	12371.3	13958.4	2854.41	0.981388
2588	49737.3	45797.1	56978.1	50837.5	5671.08	49736.1	52881	52819	51812	1798.11	0.981191
1183	3537.65	6522.03	7891.73	5983.8	2226.38	8737.41	3789.33	5769.92	6098.89	2490.39	0.98113
1351	63874.8	70612.4	73064.2	69183.8	4758.38	66354.1	75169.3	70027.1	70516.9	4427.94	0.981096
2380	14947.5	23163.9	20693.7	19601.7	4215.67	18465.2	19565.5	21916.1	19982.2	1762.83	0.980955
2038	37841	32866.8	45527.7	38745.2	6378.67	42941.4	39484.4	36125.9	39517.2	3407.9	0.980463
2442	28608.1	26960.2	23956.5	26508.3	2358.48	31131.2	25733.8	24301	27055.3	3601.79	0.979781
628	29706.9	31203.9	34158.3	31689.7	2265.1	30996.6	34605.1	31435.1	32345.6	1969.06	0.979722
1004	431844	522569	513529	489314	49975	481751	508829	508816	499799	15629.9	0.979022
1779	122561	131177	121458	125065	5321.66	133806	135039	114555	127800	11487.3	0.978603
215	44274.1	44943.2	41734.9	43650.7	1692.52	47801.4	42072.2	43958.5	44610.7	2919.79	0.978481
1489	49762.2	59252.6	54428.8	54481.2	4745.41	54456.1	55847.2	56752.2	55685.1	1156.55	0.978379
1055	129492	153716	145481	142896	12317.2	152382	144794	141055	146077	5771.84	0.978225
860	40432.8	42282.3	42483.1	41732.7	1130.24	41297.3	46312	40383.7	42664.3	3191.82	0.978164
850	13622.6	16459	21811.6	17297.7	4158.44	16799.3	15586.1	20668.2	17684.6	2654.19	0.978125
2166	11894.8	13257.6	9850.11	11667.5	1715.09	10272.2	14751.3	10763.5	11929	2456.48	0.978078
778	39435.7	34593.8	35211.4	36413.6	2635.3	33566.5	39007.9	39125.2	37233.2	3176.01	0.977989
142	11575.1	11026.1	12149.4	11583.5	561.706	12473.4	11470.1	11622.6	11855.4	540.646	0.977068
1773	71154.2	70284.9	79561.8	73667	5123.55	78247.5	79401.6	68577.8	75409	5944.03	0.9769
808	214834	183757	195091	197894	15726.8	206739	211354	189677	202590	11418.4	0.976821
769	71863.5	57123	68253.7	65746.7	7683.39	62726.9	76046.8	63152.8	67308.8	7570.27	0.976792
1243	14492.4	12497.4	15242.8	14077.5	1418.92	14979.6	13341.2	14924.2	14415	930.314	0.976588
2254	9065.4	6117.43	7250.86	7477.9	1487.04	9033.74	5970.58	7968.01	7657.45	1555.02	0.976553
1392	24587.3	26425.1	25401.9	25471.4	920.841	24538.6	27522.7	26211	26090.8	1495.71	0.976262
1157	28583.9	32939.5	32053.1	31192.2	2301.87	34161.9	30983	30709.1	31951.3	1919.28	0.97624
1307	425090	434707	405758	421852	14743.8	435891	448528	411968	432129	18568.3	0.976218
293	762223	812985	825736	800314	33598.8	826672	833513	800827	820337	17239.2	0.975592
124	7386.08	9358.18	8433.32	8392.53	986.682	7342.13	8432.09	10033.7	8602.64	1353.86	0.975576
603	100901	103881	77335.4	94039.2	14542.4	101229	92743.4	95490.1	96487.4	4329.69	0.974626
2001	87188.3	87933.6	81224.7	85448.9	3677.15	88662.1	90102.1	84267.4	87677.2	3039.48	0.974585
1918	37437.8	27070.9	36020.2	33509.6	5620.97	36078.7	33816.3	33278.5	34391.2	1486	0.974367
517	17749.3	17377.4	14714.7	16613.8	1655.12	17470	16658.4	17028.6	17052.3	406.301	0.974283
586	107329	85822.7	100655	97935.6	11008.1	94260.7	102358	105176	100598	5666.46	0.973531
940	785223	794097	809640	796320	12359.2	802957	831849	819330	818045	14488.9	0.973442
2473	9784.6	5886.56	4540.37	6737.18	2723.63	8853.51	6069.76	5841.07	6921.45	1677.12	0.973377
1856	23713	16068.3	23656.1	21145.8	4397.35	18954.6	21703.9	24527.6	21728.7	2786.59	0.973173
2697	9771.47	13009.4	11630.5	11470.5	1624.89	11107.2	12316	11964.1	11795.8	621.731	0.972418
1208	17294.1	21211.7	27829.9	22111.9	5325.28	23820.1	22347	22050.4	22739.2	947.813	0.972416
1557	21589.9	21986.2	22648.5	22074.9	534.811	19225.4	21160.3	27742.8	22709.5	4465.04	0.972054
645	3460.78	10251.1	8530.19	7414.03	3530.09	6767.45	7617.67	8497.95	7627.69	865.294	0.971989
1846	685645	593998	615395	631679	47944.6	697623	684036	568242	649967	71101.4	0.971864
963	89097.6	80397.9	79384.3	82959.9	5339.51	80414.7	94915	80812.2	85380.6	8259.37	0.971648
937	68915.4	57300.5	59441.7	61885.9	6181.17	64235.2	74165.7	52675.3	63692.1	10755.5	0.971642
214	29489.9	28426.9	27227.7	28381.5	1131.76	29865.5	26469.3	31316.6	29217.1	2487.82	0.9714
1772	285249	278932	284173	282785	3380.02	320602	272517	280611	291243	25745.4	0.970957
565	148849	169773	147752	155458	12409.2	174102	164335	141904	160114	16508.7	0.970922
480	58249.8	67062.2	60869	62060.3	4525.39	63469.9	59897.5	68451.1	63939.5	4296.11	0.97061
1413	7075.92	6804.76	6712.23	6864.31	189.014	8061.07	8191.63	4967.17	7073.29	1825.12	0.970455
1213	30656.6	31098.8	29073.8	30276.4	1064.68	30298.8	35014.5	28316.8	31210	3440.62	0.970086
502	26687.1	29941.9	23209.6	26612.9	3366.79	25725.4	31317.7	25289.8	27444.3	3361.53	0.969706
2456	84109.4	82173.2	90161	85481.2	4166.85	93915	88471.9	82139.4	88175.4	5893.42	0.969445
2567	9295.9	9418.35	11549.5	10087.9	1267.27	11988.1	4510.43	14719.6	10406.1	5285.28	0.969427
1498	19372.2	25416.7	27327.5	24038.8	4152.78	23684.8	23467.5	27245.1	24799.1	2121.02	0.969341
2081	15547.2	16910.5	10089.7	14182.5	3609.39	15069.1	14270.1	14557	14632.1	404.755	0.969272
1543	103661	112830	117262	111251	6936.69	116983	112061	115304	114783	2502.17	0.969236
1221	8101.89	10461.2	8502.96	9022.01	1262.39	11516.2	7866.84	8558.25	9313.77	1938.46	0.968674
288	1.10684e+06	996802	973725	1.02579e+06	71131.7	975635	1.11217e+06	1.0908e+06	1.05953e+06	73438.6	0.968151
2828	39848.6	37108.2	32490	36482.2	3719	42002.4	38311.8	32744.6	37686.3	4660.5	0.968051
1706	14789.3	14510.1	12121.7	13807	1466.18	16497.7	13869.3	12434.3	14267.1	2060.7	0.967755
1261	39818.8	44334	38902.3	41018.4	2907.75	45012.7	40334.2	41842.2	42396.4	2387.94	0.967497
1694	10900.9	12562.4	8886.06	10783.1	1840.98	9191.46	11712.6	12532.4	11145.5	1741.17	0.967486
1114	105419	108805	88343.9	100856	10967.1	102122	112479	98186.5	104263	7382.77	0.967325
376	73013.7	72546.5	76709.2	74089.8	2280.45	72953.2	73899.3	83040.3	76631	5570.8	0.966838
793	15936.9	14523.4	15011.4	15157.3	717.934	19416.5	14550.8	13075.6	15681	3318.1	0.966601
2566	16338.3	21622.1	18663.7	18874.7	2648.24	18476.8	19590.8	20513.5	19527	1019.83	0.966591
1555	4807.8	7597.92	267.899	4224.54	3699.66	7975.31	0	5138.78	4371.37	4042.66	0.966412
534	9901.74	14885.2	12027.4	12271.4	2500.65	12463.5	12324.4	13308.6	12698.9	532.609	0.966341
1268	9962.22	5918.93	7209.27	7696.81	2065.27	9640.08	7314.71	6941.64	7965.48	1462.19	0.966271
973	12671.1	15749.8	14529.6	14316.8	1550.36	15350.7	14087.2	15017.5	14818.5	654.88	0.966147
2257	56685.7	55571.6	47717.5	53325	4888.02	59468.6	54029.8	52097	55198.4	3822.24	0.966059
1820	2.13209e+06	2.34052e+06	1.99212e+06	2.15491e+06	175319	2.41446e+06	2.30457e+06	1.97362e+06	2.23088e+06	229468	0.965945
2275	111139	110079	106378	109199	2499.23	121166	103132	114867	113055	9152.55	0.965888
184	5743.23	3821.56	6756.13	5440.31	1490.55	2388.24	7289.86	7221.21	5633.1	2810.35	0.965774
372	737243	802751	799176	779723	36832.5	890964	788687	742452	807368	75997.5	0.965759
2485	41239.7	37815.5	33123	37392.7	4074.85	34008.9	39771.9	42429.5	38736.8	4304.64	0.965303
1437	68696.9	73501.3	70677.1	70958.5	2414.5	75099.8	79293.6	66148.5	73514	6714.51	0.965238
78	15934.6	11781.6	11830.7	13182.3	2383.72	18077.3	10216.2	12685.1	13659.5	4020.11	0.965063
1304	344642	369399	330655	348232	19620.2	342166	385096	355255	360839	22003.1	0.965062
1972	53162.7	47800.7	49231.7	50065	2776.4	47453.4	52266.7	55932.2	51884.1	4252.31	0.96494
794	7736.58	12282.3	9984.56	10001.1	2272.88	9787.71	9880.46	11444.3	10370.8	930.826	0.964352
2232	400451	417244	432330	416675	15946.8	467516	427728	401222	432155	33368.2	0.964179
1201	20650.5	23028.2	21631.4	21770	1194.88	21579.4	25799.5	20360.8	22579.9	2854.03	0.964134
1816	36511	36398.6	35112.8	36007.4	776.847	37862.5	38335.1	35870.7	37356.1	1307.91	0.963896
1308	117962	122519	109378	116620	6672.29	116050	131077	115893	121007	8721.02	0.963744
715	210091	197669	183347	197036	13383.3	194602	211690	207164	204485	8853.62	0.96357
1624	16962.5	11959.8	12527.8	13816.7	2739.09	17177.8	11542.3	14303	14341	2817.94	0.96344
45	41790.4	43721.9	41925	42479.1	1078.43	46057.3	45432.7	40814.2	44101.4	2863.87	0.963215
575	3.43619e+07	3.54149e+07	3.74292e+07	3.57353e+07	1.55857e+06	3.80381e+07	3.71147e+07	3.61642e+07	3.71056e+07	936972	0.96307
35	57439	65809.2	57475.9	60241.4	4821.92	61963	63246.3	62451.2	62553.5	647.757	0.963037
767	657627	577809	670837	635424	50332	654206	689237	636137	659860	26997.9	0.962969
1110	39122.8	49412.5	46682.8	45072.7	5330.48	46644.7	45847.9	47927.3	46806.6	1049.07	0.962955
103	82614.3	73946.5	77695.3	78085.4	4347.04	95424.1	76066.2	71780.3	81090.2	12597.1	0.962945
752	456511	454032	491270	467271	20820.8	512738	432029	511236	485334	46169.7	0.962782
978	299455	299369	261317	286714	21994.2	291079	303558	298762	297800	6294.84	0.962774
2521	11912.2	13437	11101.3	12150.1	1185.89	13295.3	11404.6	13179.2	12626.4	1059.7	0.962285
2412	24716.5	29996.9	26219.6	26977.7	2720.57	30358.7	30266.6	23482.3	28035.9	3943.75	0.962255
1830	1.12686e+06	1.17365e+06	1.11117e+06	1.13723e+06	32502.9	1.25391e+06	1.16153e+06	1.13007e+06	1.18184e+06	64369.7	0.962254
2479	71672.2	73204.4	73189.8	72688.8	880.422	82220.7	66987.3	77446.1	75551.4	7791.43	0.962111
1341	23519	25352.1	22061.2	23644.1	1649.01	16927.7	27689.4	29139.2	24585.4	6671.26	0.961711
521	52815.9	59576	55537.4	55976.4	3401.35	67367.9	57612.6	49643.8	58208.1	8877.03	0.96166
280	8624.11	11331.7	10038.3	9998.04	1354.24	10926.6	10927	9336.89	10396.8	917.932	0.961643
1417	0	13036.3	13430	8822.1	7642.7	11262.9	5491.25	10769.7	9174.61	3199.41	0.961577
1019	20133.8	27225.3	25104.7	24154.6	3639.99	25112.5	24995.8	25255.4	25121.2	130.007	0.96152
957	166233	159698	125092	150341	22109.2	151601	155875	162118	156531	5289.08	0.960453
985	15023.3	17416.3	18707.7	17049.1	1869.43	15370.4	19378.7	18508.7	17752.6	2108.43	0.960372
2353	558136	649530	595758	601141	45934.2	594704	646869	636464	626012	27608.6	0.960271
159	168276	154680	169160	164039	8116.97	188050	159258	165369	170893	15170.1	0.959893
1444	110194	121875	124036	118702	7446.57	122269	123964	124759	123664	1271.4	0.959872
287	210079	240116	217546	222581	15638.7	234623	245426	215773	231941	15007.3	0.959643
576	56909.1	51726.5	61777.9	56804.5	5026.48	66590	55192.3	55820.3	59200.9	6406.85	0.959522
76	33868.3	36752.5	34774.5	35131.8	1474.91	32756.5	45687.2	31428.8	36624.2	7876.85	0.959251
1220	18021.6	17520.2	18765	18102.3	626.291	20841.4	17575.7	18203.8	18873.6	1732.82	0.959132
1534	23921.1	25053.6	24068.1	24347.6	615.849	22305.3	25410.8	28447.2	25387.8	3071.03	0.959029
593	8850.09	19798.3	15989.1	14879.2	5557.85	13823.8	13041.6	19682.3	15515.9	3629.35	0.95896
1436	121635	109460	105212	112102	8524.28	122030	118579	110114	116908	6131.37	0.958894
131	32982.5	39113.8	57668.8	43255	12853.6	45886.6	47287.4	42169.5	45114.5	2644.85	0.958784
1429	60553.9	50859.9	60833.1	57415.7	5679.16	63196.3	63928.3	52531.1	59885.2	6379.36	0.958762
1247	9876.55	13693.2	11885.2	11818.3	1909.18	14976.8	12332	9674.63	12327.8	2651.07	0.958671
1645	25758.8	24149.3	25019.8	24976	805.658	24796.6	27024.2	26343.8	26054.8	1141.59	0.958592
1807	45348.4	47598.3	43881	45609.2	1872.37	50249	47459.5	45076	47594.8	2589.15	0.958281
2849	10371.3	1452.88	15277.1	9033.75	7008.49	9512.37	8955.61	9816.95	9428.31	436.78	0.958151
684	30613.7	27045.3	24417.1	27358.7	3110.16	24541.6	26686.8	34434.3	28554.2	5204.03	0.95813
2108	541860	456933	485644	494812	43199.6	497682	519961	531820	516488	17332.3	0.958033
2039	205996	217067	198604	207222	9292.48	232046	209534	207364	216315	13666.8	0.957968
1701	74668.2	72214.2	72412.8	73098.4	1363.09	79642.4	75578.6	73700.9	76307.3	3037.06	0.957947
1191	79432.5	90481.5	85943.7	85285.9	5553.77	85394.9	100624	81078.8	89032.6	10267.9	0.957918
240	270419	297874	308362	292218	19593.8	289183	316755	309508	305149	14293.6	0.957626
1251	770398	800908	741033	770780	29939.3	788766	760387	866765	805306	55084.1	0.957127
1774	338607	352554	328761	339974	11955.5	349925	385950	329834	355237	28432.5	0.957035
2333	7589.02	7255.95	7170.17	7338.38	221.258	8049.37	7478.06	7482.79	7670.07	328.49	0.956755
1601	30910.5	27303.1	28677.9	28963.8	1820.61	32201.6	31350.5	27312.3	30288.1	2612.02	0.956275
223	10280.9	15458.9	10257.5	11999.1	2996.28	10256.1	14581.5	12849.2	12562.3	2176.93	0.95517
2119	129746	123475	115928	123050	6918.92	122594	145236	118676	128835	14338	0.955096
2505	6322.99	11528	6460.72	8103.91	2966.16	9389.07	8340.69	7728.91	8486.22	839.596	0.954949
2568	12547	3923.33	4222.84	6897.73	4894.71	12000.1	9669.45	0	7223.18	6363.08	0.954943
1198	34342.9	32200.7	31052.1	32531.9	1670.2	36418.8	35662.4	30140.3	34073.8	3427.47	0.954749
898	24459.1	23812.9	25681.4	24651.1	948.939	27065.1	29783.5	20614.4	25821	4709.47	0.954694
2519	11331	10812.1	7346.71	9829.94	2166.14	7255.09	12825	10809.2	10296.4	2820.15	0.954693
85	11297.4	11838.2	12343.8	11826.5	523.308	10824.2	15671.7	10669.2	12388.4	2844.49	0.954643
680	41967.7	38588.4	34861	38472.4	3554.75	45618.7	40443.5	34841.6	40301.3	5389.96	0.954619
1819	12967.8	13829	9936.8	12244.5	2044.42	15265	12641.4	10575.3	12827.2	2350.37	0.954573
1057	38663.6	37720.2	30664.9	35682.9	4371.27	35457.7	40646.7	36120.7	37408.4	2824.01	0.953875
1015	618562	642718	592846	618042	24939.8	649267	660978	634209	648151	13419.5	0.953546
2474	46298.6	37657.4	37985.2	40647.1	4897.11	38330.1	51285.2	38286.6	42634	7492.25	0.953397
2607	8738.7	9435.75	6435.8	8203.42	1569.98	9233.19	10505	6077.02	8605.06	2279.82	0.953325
2625	9453.69	8648.56	7906.45	8669.57	773.836	5484.26	8348.85	13461.9	9098.35	4041.31	0.952872
350	103944	112112	22446.1	79500.7	49579.2	103642	49053.2	97608.1	83434.6	29927.6	0.952851
765	66211.1	63143.1	61582.1	63645.4	2355.03	72883.2	63076.8	64433.1	66797.7	5313.64	0.952809
1482	9976.87	9292.47	12245.5	10504.9	1545.72	9567.16	12056.3	11463.4	11029	1300.21	0.952488
1048	38683.2	42486.5	39666.7	40278.8	1974.15	44734.4	36286.1	45885.4	42302	5241.6	0.952173
1163	74832.9	68488.2	64712.3	69344.5	5114.34	74400.7	77840.6	66251.1	72830.8	5952.1	0.952131
1493	7373.42	11338.5	11131.2	9947.68	2231.78	9418.54	13166.3	8759.24	10448	2377.04	0.952113
1916	7103.46	7273.69	8343.1	7573.42	671.979	8647.12	8434.6	6792.01	7957.91	1015.27	0.951684
2431	16688	12371.8	12158.4	13739.4	2555.81	12395.3	19443.4	11472.3	14437	4360.14	0.951681
1668	32571.5	35948.6	24525	31015	5868.73	39241.8	30007.9	28573.1	32607.6	5789.99	0.95116
77	24465.9	22265.6	24169.4	23633.6	1193.98	24459.9	25202.8	24911.3	24858	374.333	0.950746
1996	1.04522e+06	1.09479e+06	982357	1.04079e+06	56348.2	1.06464e+06	1.11863e+06	1.10248e+06	1.09525e+06	27715.3	0.950277
1582	935273	1.00079e+06	829644	921902	86351.6	965504	990492	954917	970304	18266.7	0.950116
2744	2549.45	2815.04	0	1788.16	1554.28	1205.24	3037.91	1405.69	1882.95	1005.23	0.949662
1815	168192	162664	143773	158210	12804.7	174908	163273	161730	166637	7204.71	0.949429
1204	6084.77	0	0	2028.26	3513.05	0	6410.03	0	2136.68	3700.83	0.949259
373	11044.5	9561.91	9816.68	10141	792.715	11821.5	8246.2	11985.4	10684.4	2113.1	0.949146
1868	24676.3	38324.9	31601.8	31534.3	6824.55	31786.8	33890.9	34004.1	33227.3	1248.75	0.94905
2787	251733	208017	189172	216307	32093.6	231866	220853	231134	227951	6158.05	0.948921
2304	0	11711	20889.7	10866.9	10470.4	12853.3	10682.7	10821.3	11452.4	1215.15	0.948871
358	10136.3	15432.2	8335.71	11301.4	3688.94	11397.3	10478.3	13859.7	11911.8	1748.39	0.948762
1789	32639.7	31710.1	34545.8	32965.2	1445.56	34854.5	36814.4	32570.3	34746.4	2124.15	0.948737
748	166958	137631	156463	153684	14859.5	158201	164600	163168	161990	3358.47	0.948728
133	118540	113053	113016	114870	3178.4	106488	129931	126874	121098	12744.3	0.948567
2606	159235	150124	111002	140121	25625.4	164590	137771	141014	147792	14637.5	0.948094
290	2.79281e+06	2.8785e+06	3.17823e+06	2.94985e+06	202373	3.03113e+06	3.15896e+06	3.14437e+06	3.11149e+06	69970.8	0.948052
2318	202540	225813	197777	208710	15001.8	222822	233928	203735	220162	15271	0.947985
2030	433682	469529	470857	458023	21089.9	503822	450901	494744	483156	28299.6	0.947982
1457	30381.3	28019.3	29425.3	29275.3	1188.1	28648.2	34030.7	29980.4	30886.4	2803.29	0.947836
1691	6981.42	1255.26	10766.2	6334.29	4788.37	7838.9	6262.16	5948.23	6683.1	1013.19	0.947808
1589	24896.3	28844.1	28435.7	27392.1	2170.99	30542.5	24598.4	31563.3	28901.4	3761.31	0.947776
1835	26510.2	22342.2	23150.2	24000.9	2210.39	22632.7	28652.1	24726.7	25337.2	3055.8	0.94726
1108	14640.7	19153.5	12643	15479.1	3335.26	14104.7	20152.3	14771.8	16342.9	3315.78	0.947143
1864	12568.8	16595.1	11422.5	13528.8	2716.65	19057.4	10786.1	13014.7	14286.1	4279.69	0.946995
311	13878.8	30303.3	42113.7	28765.3	14180.1	29841	32261.7	29055.7	30386.1	1671.07	0.946658
2288	46044.6	54353.8	49957.8	50118.7	4156.95	55360.3	53056.6	50465.1	52960.6	2449	0.946339
2034	18633.5	15915.9	19754.7	18101.4	1973.96	20835.1	17616.2	18966.8	19139.4	1616.34	0.945765
2326	20287.3	14255.6	14688.8	16410.6	3364.31	19343.1	15431.1	17284	17352.7	1956.9	0.945705
634	14810.6	14569.7	4065.92	11148.7	6135.09	10168.3	17711.5	7487.16	11789	5301.37	0.945691
2042	311557	319460	325381	318799	6935.38	367971	328387	315296	337218	27425.3	0.945381
1821	450743	443390	436114	443416	7314.24	505098	470948	431211	469086	36978.9	0.945276
1800	51633.2	43968.5	41750.3	45784	5185.55	53927.6	50694.7	40686.1	48436.1	6903.62	0.945245
979	7373.62	7689.64	7383.57	7482.27	179.652	6007.79	10427.9	7312.77	7916.15	2270.98	0.945191
818	15355.1	13929.7	13700.6	14328.5	896.416	14387	15746.1	15347.7	15160.3	698.645	0.945132
1231	159778	133534	160723	151345	15431.9	161102	159555	159892	160183	813.578	0.944828
1031	32075.3	36860.7	44322.6	37752.9	6172.17	40742	41160.4	38044.3	39982.2	1691.27	0.944242
648	18640.1	14091.7	15879.2	16203.6	2291.49	16999.7	14704.5	19801.5	17168.6	2552.66	0.943798
1402	42625.9	45510.7	40873.9	43003.5	2341.37	48838.2	47002.4	40904.5	45581.7	4153.26	0.943437
1824	78076.6	83099.3	91503.2	84226.3	6783.89	96373.3	86425.6	85031.3	89276.7	6185.25	0.94343
22	33494.6	33654.8	37794.6	34981.3	2437.65	32888.3	38006.7	40363.1	37086	3821.51	0.943248
1044	164407	170055	182624	172362	9324.97	221712	163484	163007	182734	33756.2	0.943237
967	33407.5	26227.1	25694.6	28443.1	4307.54	27046.9	30011.5	33406.3	30154.9	3182.12	0.943233
116	77958.4	81021.8	69731.3	76237.2	5838.72	85417.1	73254.1	83828.8	80833.3	6611.7	0.94314
2070	0	14165.7	21299.2	11821.6	10841.4	3745.98	1247.84	32618.6	12537.5	17435.6	0.942902
582	448456	416776	454385	439873	20220.7	506810	484570	408278	466553	51678.1	0.942814
834	6196.32	5034.66	8507.04	6579.34	1767.6	5707.49	10794.1	4435.5	6979.04	3364.63	0.942727
2421	147994	138493	133701	140063	7274.71	150751	160097	134877	148575	12749.7	0.942707
819	207274	167414	184256	186314	20009.6	187965	212065	193210	197746	12674.5	0.942189
2157	41478.6	43031.5	37965.8	40825.3	2595.27	40958.3	46062.6	42976.7	43332.6	2570.72	0.942139
851	34856.1	47401.2	55479.7	45912.3	10392.1	46749.3	46188.9	53296.6	48744.9	3951.79	0.94189
342	35001.1	46377.9	46226.5	42535.2	6525.13	67058.4	64352.8	4122.95	45178.1	35580.5	0.9415
1366	42968	42039.3	45184.9	43397.4	1616.17	48327.1	47765.9	42272.8	46121.9	3345.25	0.940927
2025	65049.6	62467.2	62866.3	63461	1390.15	62385.7	70644.2	69328.9	67452.9	4437.33	0.94082
1491	36939.3	33414	32176.8	34176.7	2471.15	41389.2	37056.6	30543.7	36329.9	5459.14	0.940732
1876	11000.5	10605.7	16170.8	12592.3	3105.32	16428.3	12669.1	11065.7	13387.7	2752.58	0.94059
920	19470.7	27302.8	25252.5	24008.7	4061.48	28371.7	28626.5	19589	25529.1	5145.79	0.940444
70	68821.6	80397.1	69600.3	72939.7	6470.02	77617.3	80965	74102.9	77561.7	3431.39	0.940408
2572	15970.9	9911.24	11953.5	12611.9	3083	16711.3	13695.9	9832.92	13413.4	3447.89	0.940247
2040	64768	69180.5	69534.5	67827.7	2655.67	71033.8	76182.9	69322.7	72179.8	3570.79	0.939704
352	17039.1	35838.7	20749.3	24542.4	9957.22	25454.6	24185.9	28741.2	26127.2	2350.95	0.939341
2234	452146	447298	430732	443392	11228.7	435198	486452	495438	472363	32497.4	0.938668
685	12556.2	15398.4	18464.4	15473	2954.79	16400.1	15731	17329.7	16486.9	802.862	0.938499
1328	32399.6	33393.2	29980.5	31924.4	1755.3	32333.3	34269.7	35471.4	34024.8	1583.36	0.93827
2167	23188.8	32789	22011.3	25996.4	5912	29098.2	25949.3	28094.7	27714.1	1608.6	0.93802
591	31418.8	29225.8	38680.5	33108.4	4948.63	40719.1	30467	34715.5	35300.5	5151.04	0.9379
560	6002.77	12550.2	12340.3	10297.8	3721.07	10735.5	11742.7	10475.5	10984.5	669.305	0.93748
658	18418.8	13031.3	19511.2	16987.1	3469.11	16686.7	14246.6	23437.8	18123.7	4761.14	0.937287
1818	97374	87489	89985.8	91616.3	5140.27	105592	88832.6	98820.1	97748.3	8431.03	0.937267
1458	44521.3	47475.7	47300	46432.3	1657.35	49057.8	54124.4	45458.1	49546.8	4353.78	0.937141
2558	11224.7	13324.7	12538.1	12362.5	1060.92	15215.5	16589	7777.51	13194	4740.83	0.936978
2138	92701.6	81584.8	82060.3	85448.9	6285.54	87876.3	99681.7	86061.8	91206.6	7395.51	0.936872
1997	42731.2	39844.5	37864.4	40146.7	2447.43	39958.9	44899.6	43723.6	42860.7	2580.89	0.936679
100	19503.6	18221.1	21121	19615.2	1453.19	25960.9	18060.1	18819.6	20946.8	4358.86	0.936428
2543	17538.8	14939	12816.5	15098.1	2365.19	18889.4	13610.4	15875.3	16125.1	2648.34	0.936313
2468	15407.7	18818.5	14453.6	16226.6	2294.77	18730.4	18815.2	14447.1	17330.9	2497.82	0.936285
1915	14637.8	14335	12327	13766.6	1255.89	15934.1	15048.2	13129.2	14703.8	1433.78	0.93626
1094	30884.8	31039.4	41293.6	34406	5965.37	39107.4	40572.2	30583.9	36754.5	5393.89	0.936102
2847	965.125	0	635.65	533.592	490.59	436.613	459.827	814.516	570.319	211.799	0.935602
646	91254.1	86862.1	93433.5	90516.5	3347.22	107633	87857.2	94782.9	96757.6	10034.6	0.935498
2349	94316.7	100248	81268.4	91944.3	9709.56	96209.9	98244.7	100469	98307.8	2130.12	0.93527
1832	178738	187565	178954	181752	5034.78	208486	201680	173001	194389	18832.4	0.934993
952	31946	34596.7	32107.3	32883.3	1486.04	36233.3	36793.1	32493.1	35173.2	2337.84	0.934898
2044	42099.8	45957.8	39363.9	42473.8	3312.84	42732.7	49283.1	44323.8	45446.5	3416.47	0.934589
2461	38233.4	35805.5	32273.4	35437.4	2997	28596	43294.6	41926.5	37939	8120.15	0.934062
938	97935.5	95847.5	107911	100565	6447.31	101604	111977	109583	107721	5431.38	0.933565
639	61428.7	73968.2	75932.6	70443.2	7868.31	79301.6	74539.9	72645.5	75495.7	3429.41	0.933076
943	6116.98	7992.35	8839.78	7649.7	1393.36	7553.96	10409.3	6635.84	8199.68	1967.84	0.932927
2315	26699.6	26324.2	31829.7	28284.5	3075.99	30105.3	29399.7	31453.3	30319.4	1043.4	0.932884
2563	524487	452013	504609	493703	37447.9	553276	511316	523631	529408	21568	0.932557
272	3.00441e+06	2.79403e+06	2.71526e+06	2.8379e+06	149486	3.02345e+06	3.19497e+06	2.91136e+06	3.04326e+06	142838	0.932519
2293	3680.2	5281.35	15266.2	8075.9	6278.2	12208.3	7039.82	6736.45	8661.52	3075.35	0.932388
747	19031.5	16163.2	20768.2	18654.3	2325.57	19539.6	19826.9	20672	20012.8	588.655	0.932117
1724	41864	32076	33280.5	35740.2	5337.52	43330.2	34841.2	36867.9	38346.5	4433.41	0.932033
1403	11819.7	13521.7	9278.12	11539.8	2135.58	14281.1	11833.1	11040.4	12384.9	1689.37	0.931769
1332	7043.34	15089.8	4972.14	9035.11	5344.83	11064.6	9912.2	8116.65	9697.83	1485.64	0.931663
1920	46493.7	49142.8	45510.5	47049	1878.77	53521.7	52350.1	45660.3	50510.7	4241.18	0.931466
284	339880	349687	344653	344740	4903.75	351830	384294	374279	370134	16624.1	0.931392
612	522928	457396	565747	515357	54570.9	591659	552452	516254	553455	37712.6	0.931163
1999	464047	520848	482696	489197	28953	513549	559190	503400	525380	29716.6	0.93113
496	46810.9	51860.9	34722.1	44464.7	8806.99	52535.9	47382.6	43353.6	47757.4	4602.6	0.931053
1814	4.50932e+06	4.45279e+06	4.41239e+06	4.45817e+06	48690.6	4.72463e+06	4.9662e+06	4.6817e+06	4.79084e+06	153370	0.93056
1597	2.28158e+06	2.42795e+06	2.48366e+06	2.39773e+06	104371	2.63858e+06	2.55845e+06	2.53326e+06	2.57676e+06	54999.7	0.93052
813	616014	592236	548766	585672	34101.3	566666	691552	630546	629588	62448.6	0.930246
991	4011.62	5119.19	4107.47	4412.76	613.661	3260.35	4712.87	6264.1	4745.77	1502.15	0.929829
584	178834	194282	187289	186802	7735.66	220703	188899	193123	200908	17272.5	0.929785
3072	2841.98	1022.36	4175.27	2679.87	1582.69	1970.95	3109.59	3566.58	2882.37	821.721	0.929745
928	6474.7	9002.12	8032.05	7836.29	1275.03	8854.61	6623.77	9809.33	8429.24	1634.82	0.929656
2387	7059.93	7441.18	5928.15	6809.75	786.929	7235.84	7134.12	7605.58	7325.18	248.104	0.929636
101	44106.1	44102.8	40106	42771.6	2308.49	42405.1	48758.8	46878.6	46014.2	3263.85	0.929531
983	65387.2	89090.3	78964.2	77813.9	11893.3	77281	87213	86678.6	83724.2	5586.38	0.929407
2273	47104.4	40704.3	53653.9	47154.2	6474.97	45310.3	51308.7	55596.1	50738.4	5166.53	0.92936
1778	515964	540261	460876	505700	40675.5	563500	556652	512441	544198	27714.4	0.929258
1922	29992.5	32775.2	32897	31888.2	1642.86	37354.4	34555.4	31037.8	34315.9	3165.08	0.929257
523	7277.82	9995.34	8010.01	8427.73	1406.09	10013.9	8365.98	8834.75	9071.54	849.083	0.929029
1090	16009.3	17988.9	22682.4	18893.5	3427.28	20008.5	19543.4	21459.7	20337.2	999.553	0.929013
806	80357.5	71017.6	80106.1	77160.4	5321.32	73760.1	62753	112704	83072.4	26245.2	0.928834
766	117412	116454	118539	117468	1043.77	136344	126395	116688	126476	9827.96	0.928781
2984	3927.15	0	0	1309.05	2267.34	4230.38	0	0	1410.13	2442.41	0.92832
1295	384633	370162	333216	362670	26514.5	396439	398088	377696	390741	11327.5	0.92816
669	11817.8	10117.9	14269	12068.2	2086.85	18090.9	10974.1	9943.88	13003	4436.28	0.928114
1152	5750.4	6875.59	5673.58	6099.85	672.903	8992.53	5644.83	5080.47	6572.61	2114.63	0.928072
1146	7189.55	9064.07	7782.99	8012.21	958.05	9427.95	11089.8	5393.31	8637.01	2929.44	0.927659
2481	55961.1	59070.3	46295.7	53775.7	6661.82	64353.3	57048.5	52512.7	57971.5	5974.02	0.927623
723	18638.5	25255.6	26889.2	23594.5	4368.97	33557.8	19871.3	22883.3	25437.5	7191.86	0.927548
3205	3666.67	14237.3	73667.5	30523.8	37735.5	0	79271.1	19470.3	32913.8	41310.1	0.927387
935	72658.7	76758.1	63648	71021.6	6706.65	75106.7	75737.3	78929.6	76591.2	2049.52	0.927281
1909	188346	198952	190967	192755	5524.68	206167	201468	216247	207961	7550.74	0.926884
2037	1.01759e+06	1.12992e+06	1.05205e+06	1.06652e+06	57543.8	1.13889e+06	1.18052e+06	1.13328e+06	1.1509e+06	25808.9	0.926685
855	14153.9	18891.8	21487.8	18177.8	3718.73	19460	21181.1	18226.7	19622.6	1483.91	0.92637
566	27296.5	31968.5	26803.8	28689.6	2850.28	34798.4	25951.8	32160.1	30970.1	4541.78	0.926365
1722	18990.5	14115.5	16464.9	16523.7	2438.04	18399.8	18828.9	16295.3	17841.3	1355.98	0.926146
2036	30022	22533.4	25312.5	25955.9	3785.55	26719.9	28800.1	28560.8	28026.9	1138.22	0.926107
1438	180843	207108	185637	191196	13987.2	196950	221974	200473	206466	13545.3	0.926043
1923	25344.4	28720.8	26029.8	26698.3	1784.75	29023.6	27056.4	30416.3	28832.1	1688.15	0.925993
696	80585.1	75763.3	78101.7	78150.1	2411.27	83296.4	87167.8	82725.7	84396.6	2416.82	0.925986
1024	360956	378826	413164	384315	26533.3	411761	416912	416531	415068	2870.21	0.925909
38	12783.6	17564.9	13078.3	14475.6	2679.47	11644.6	19038.9	16225.9	15636.5	3732.21	0.925758
2170	48055.6	62503.8	50500.7	53686.7	7733.09	56452.3	62056.3	55532.8	58013.8	3530.95	0.925413
1930	6047.26	11794	10107.1	9316.12	2953.89	9683.07	8632.75	11891.1	10069	1663.09	0.925231
1203	1.49525e+06	1.3482e+06	1.51939e+06	1.45428e+06	92661.9	1.62665e+06	1.61296e+06	1.47617e+06	1.57193e+06	83208	0.925157
606	28492.3	26565.2	29432.5	28163.3	1461.71	27124.2	27255.3	37032.8	30470.7	5683.3	0.924274
2282	18952.6	14823.9	17764.3	17180.3	2125.41	18625.1	21936.5	15223.1	18594.9	3356.81	0.923925
716	6540.47	8514.83	8558.17	7871.15	1152.61	9351.64	8799.93	7412.57	8521.38	999.096	0.923695
1754	44819.1	38557.8	27741.3	37039.4	8639.54	42488.5	43568.2	34268.9	40108.5	5085.98	0.92348
1396	17055.3	20101	18849.9	18668.7	1530.9	19779.8	24498.6	16371.1	20216.5	4081.31	0.923441
2978	1852	0	926.65	926.218	926.001	1658.14	0	1351.42	1003.18	882.216	0.923277
587	33227.4	42402.9	32654.4	36094.9	5470.4	42216.3	36741.7	38351.9	39103.3	2813.6	0.923066
1878	4165.04	6350.5	6347.87	5621.14	1261.02	6256.18	4776.51	7242.91	6091.86	1241.38	0.922728
1391	8696.44	13686.2	15376.2	12586.3	3473.07	9882.35	14937.4	16103.6	13641.1	3307.02	0.922671
886	25987.5	28752.3	26477.1	27072.3	1475.36	29991.5	32118.6	25915.9	29342	3151.96	0.922646
1992	329954	372731	346951	349879	21538.3	388621	384541	364829	379330	12723.3	0.922359
585	746531	709192	732433	729385	18855.2	860296	749100	763798	791065	60405	0.922029
2486	59437.8	63529.4	53725.7	58897.6	4924.13	66009.8	65632.5	60116.5	63919.6	3298.99	0.921433
905	161155	172714	175844	169904	7737.42	182143	191766	179297	184402	6534	0.921379
1809	144152	151482	154839	150157	5465.29	172480	163504	153117	163033	9690.07	0.921022
736	29129.4	31465.4	37265.1	32620	4188.95	35104.6	38938.1	32219.9	35420.9	3370.29	0.920925
528	453770	456976	469179	459975	8130.42	541801	525169	431584	499518	59417.7	0.920838
2364	5319.69	5566.49	11109.1	7331.75	3273.58	6779.19	9172.78	7940.9	7964.29	1196.97	0.920578
465	1.18165e+06	1.24605e+06	1.59524e+06	1.34098e+06	222536	1.68692e+06	1.52145e+06	1.16474e+06	1.4577e+06	266864	0.919927
1787	11275.4	9626.22	10704	10535.2	837.426	15493.1	11411	7470.35	11458.2	4011.6	0.919448
532	20357.6	21951.7	20339.4	20882.9	925.673	23027.4	23828.2	21300.7	22718.8	1291.74	0.919191
1857	29467.7	24213.1	30077.8	27919.5	3224.32	27197.7	31126.2	32823.6	30382.5	2885.74	0.918935
1806	43890.3	37290	41245.1	40808.5	3321.73	46333	41641.1	45258.3	44410.8	2458.08	0.918887
823	22836.6	13733.6	17194.4	17921.5	4594.87	22165.6	18558	17839.1	19520.9	2318.42	0.918067
2389	8851.4	6937.26	10656.2	8814.95	1859.74	8737.61	9351.17	10737.2	9608.66	1024.36	0.917397
1531	8233.83	13047	14979.5	12086.8	3473.83	11864.7	10510.9	17156	13177.2	3511.57	0.917248
113	8823.66	13911.4	3866.28	8867.13	5022.72	9677.91	10550.8	8795.54	9674.76	877.646	0.916522
1092	1.37717e+06	1.35744e+06	1.34188e+06	1.35883e+06	17687	1.54949e+06	1.51093e+06	1.38849e+06	1.48297e+06	84062	0.91629
1169	12840.2	8965.02	13205.4	11670.2	2349.85	11265.5	16885.3	10069.3	12740	3639.39	0.916028
540	17910	17519.2	17328.5	17585.9	296.41	25391.4	17482.2	14781.1	19218.3	5514.08	0.915062
1504	62614.3	75061.5	67471.1	68382.3	6273.46	78871.3	75174.4	70152.9	74732.9	4375.92	0.915023
84	25643.2	25108.1	28032.1	26261.2	1556.87	28511.2	30444.9	27144.9	28700.3	1658.12	0.915013
777	19055.8	18302.9	16773	18043.9	1163.26	19489.7	19869.8	19823.8	19727.7	207.453	0.914646
922	44759.6	44481.3	39726.1	42989	2829.14	50729.7	47965.5	42338.4	47011.2	4276.24	0.914442
1990	39453.5	48561.9	41608.5	43207.9	4760.18	45812.5	53751.4	42204.2	47256	5907.37	0.914337
533	489970	588204	556532	544902	50139.4	649123	603758	535258	596046	57322.9	0.914194
581	461825	439403	457781	453003	11950.1	460160	519965	507215	495780	31499.4	0.913718
541	187553	192619	173462	184545	9926.57	217462	187654	201056	202057	14929.5	0.913329
2160	1.26054e+06	1.39714e+06	1.23048e+06	1.29605e+06	88823.7	1.32014e+06	1.39465e+06	1.54889e+06	1.42123e+06	116669	0.911925
1982	13619.3	18684.7	15864.3	16056.1	2538.15	18399	15844.4	18616.8	17620.1	1541.59	0.911242
858	13428.5	14945	12985.8	13786.4	1027.5	16515.4	13955.3	14918.4	15129.7	1293.08	0.911217
594	135907	123999	160216	140041	18458.8	146642	156852	157801	153765	6187.04	0.910748
2162	18928.3	19920.7	19583.9	19477.6	504.642	18682.8	18475.4	27018.5	21392.2	4873.57	0.9105
638	63712.2	83952.4	87500.6	78388.4	12833.2	80767.2	86342.6	91221.6	86110.5	5231.05	0.910324
481	13290.7	15821.8	16606.4	15239.6	1732.81	16314.6	16368	17575	16752.5	712.768	0.909692
1829	64302.9	67933.2	64881.6	65705.9	1950.48	77246.9	68058.3	71461.4	72255.5	4645.49	0.909355
681	488639	509906	464632	487725	22650.9	588744	503527	516890	536387	45832.1	0.909278
814	34292.7	34697.5	41951.4	36980.5	4309.63	43877.6	44547	33625.7	40683.4	6121.36	0.908982
2616	572580	528968	556314	552621	22039.4	619612	666418	537857	607963	65067.7	0.908972
2177	18827.1	19044.5	17042.5	18304.7	1098.51	18335.7	20203.6	21887	20142.1	1776.45	0.908779
3176	42774	24028.1	41483.1	36095	10470.2	29483.7	0	89685.4	39723	45711.1	0.908668
718	5096.1	3598.12	4161.89	4285.37	756.583	4382.8	3563.17	6205.56	4717.17	1352.56	0.908461
459	1866.65	3902.11	2737.67	2835.48	1021.25	5063.57	1949.55	2351.15	3121.42	1693.89	0.908393
388	18117.5	17431.9	16360.7	17303.4	885.424	15762.1	19208.5	22176	19048.9	3209.95	0.908367
1576	73601.6	90850.7	85421.4	83291.2	8819.66	96940.7	86656.7	91534.7	91710.7	5144.26	0.908195
31	19679.6	13474.9	13552	15568.9	3560.24	17689	18209.7	15543.4	17147.3	1413.27	0.907947
1640	311578	218567	278760	269635	47172.2	305625	296013	289450	297029	8134.78	0.907772
2930	0	5767.39	5306.82	3691.4	3205.13	7290.03	0	4910.4	4066.81	3717.51	0.90769
674	150414	176517	148998	158643	15495.4	194787	149329	180561	174892	23253.4	0.90709
1276	19928.5	18939.9	24899.5	21255.9	3193.86	29354.6	24076.9	16878.2	23436.6	6262.78	0.906956
2961	990.854	348.533	2187.94	1175.78	933.543	2191.86	1699.31	0	1297.05	1149.96	0.906497
246	63459	73527.6	66693.9	67893.5	5140.37	82957.3	74328.6	67443.6	74909.8	7773.17	0.906336
690	247393	249068	236145	244202	7027.91	262193	268026	278727	269648	8385.68	0.905631
2005	6.62804e+06	6.65442e+06	6.22798e+06	6.50348e+06	238955	7.59266e+06	7.097e+06	6.85497e+06	7.18154e+06	376043	0.905583
41	25413.6	19937.2	18014	21121.6	3839.34	25706.3	20968	23304	23326.1	2369.25	0.905492
961	61410.9	52755.3	48291.3	54152.5	6670.46	59533.1	62172.5	57735.5	59813.7	2231.77	0.905353
2185	21835.6	16651.4	15063.3	17850.1	3541.73	21128.3	16122.6	21906.8	19719.2	3139.01	0.905215
1446	11254.7	19411.2	20041	16902.3	4901.09	21909.6	15198.2	18926	18677.9	3362.55	0.904937
2767	29926.2	26562.6	24137.1	26875.3	2907.19	28061.6	29737	31348.8	29715.8	1643.69	0.904411
1995	80964.5	98205.5	91391.1	90187	8683.35	106373	96762.2	96033.3	99723	5770.95	0.904376
1202	173408	192661	201284	189118	14271.9	201708	218292	207345	209115	8432.47	0.904373
579	54012.7	46803.4	56594.6	52470.2	5074.58	63431.5	52930.2	57758.2	58040	5256.31	0.904035
2156	92353.9	104863	114123	103780	10924.9	118224	95284.6	130899	114802	18051.9	0.903987
2150	112412	105821	113786	110673	4257.81	118396	131705	117454	122518	7969.83	0.903317
2054	46749.3	46812.4	48295.8	47285.9	875.217	60794.7	48525	47746	52355.2	7319.15	0.903174
2246	10629.8	12988.8	6105.65	9908.09	3497.86	12074.6	13408.9	7427.45	10970.3	3139.9	0.903173
1998	440292	446108	463660	450020	12165.5	479320	514593	501084	498332	17796.7	0.903052
2554	13265.8	23739.9	16307.7	17771.2	5388.21	20124.4	23662.9	15249.8	19679.1	4224.18	0.903049
2548	4634.04	5061.46	4738.84	4811.45	222.772	3718.88	6382.53	5894.25	5331.89	1418.08	0.902391
1803	120848	126034	115512	120798	5260.98	127811	141454	132335	133867	6949.53	0.902372
2628	69444.9	67971.3	61541.2	66319.1	4202.88	74183.8	78770	67551	73501.6	5640.54	0.902282
3127	0	2118.12	86634.8	29584.3	49418.5	1180.89	28682.9	68517.1	32793.6	33855.8	0.902136
977	41215.5	51737.7	47768.4	46907.2	5313.69	58963.7	49523.4	47544.3	52010.5	6102.45	0.90188
641	17535.1	12103.7	18054.8	15897.8	3296.09	13468.4	21824.1	17611.9	17634.8	4177.91	0.901505
1062	14188.3	18491.9	19254.8	17311.7	2731.67	21396.6	17573.7	18640.3	19203.5	1972.66	0.901484
1767	13153.1	11118.9	8988.07	11086.7	2082.72	11277.4	16302	9352.86	12310.7	3587.93	0.90057
989	6141.27	19186.2	11504.3	12277.2	6556.72	10977.9	14108.2	15825.3	13637.1	2457.77	0.90028
1991	137976	147160	139671	141602	4887.17	154818	158965	158086	157290	2184.96	0.900263
2002	2.52117e+06	2.70105e+06	2.54809e+06	2.5901e+06	97020.5	2.84332e+06	2.87392e+06	2.91401e+06	2.87708e+06	35449	0.900253
1720	6945.88	0	4417.22	3787.7	3515.47	5058.83	3158.66	4404.9	4207.46	965.345	0.900234
2845	1913.97	1195.04	2729	1946	767.482	2039.58	2997.73	1447.99	2161.77	782.06	0.900192
1888	49580.8	41019.7	48845.7	46482.1	4744.8	52440.1	53935.3	48569.3	51648.2	2769.29	0.899974
1219	5024.64	8728.55	12920	8891.08	3950.21	11055.5	9552.47	9029.92	9879.3	1051.61	0.89997
2373	11312.4	15387.5	12900.6	13200.2	2053.98	15288.7	16287.1	12454.7	14676.8	1988.14	0.899386
932	228252	272845	272761	257953	25721.5	297435	291949	271098	286827	13895.6	0.899332
2187	34527.3	33367.7	39212.6	35702.5	3094.6	37811.4	39263.8	42048.3	39707.8	2153.08	0.89913
1714	12751.8	11863.1	15154.2	13256.4	1702.57	14831.7	15400.7	14009.8	14747.4	699.282	0.898894
2319	363889	389205	373956	375684	12746.2	389556	433141	431357	418018	24665.3	0.898726
2045	3.50501e+06	3.28689e+06	3.41972e+06	3.40387e+06	109924	3.38879e+06	4.02857e+06	3.94504e+06	3.78747e+06	347782	0.89872
1315	11065.7	10613.2	12717.5	11465.4	1107.64	11250.2	14280.5	12770.4	12767	1515.18	0.89805
2048	1.20142e+06	1.24078e+06	1.45047e+06	1.29755e+06	133880	1.52014e+06	1.28661e+06	1.52794e+06	1.4449e+06	137138	0.898026
423	21403.7	19336.5	20100.3	20280.2	1045.31	24611.3	20808.3	22349.9	22589.8	1912.82	0.897756
1433	10572.1	8917.41	8368.6	9286.05	1147.09	11204.6	9449.72	10385	10346.4	878.071	0.897512
2047	2.718e+06	2.72637e+06	2.81277e+06	2.75238e+06	52467.5	3.07376e+06	3.07837e+06	3.05126e+06	3.0678e+06	14503.4	0.897183
2049	17155.4	18177.2	19602.6	18311.7	1229.13	22842	17695.2	20704.5	20413.9	2585.66	0.897022
553	39636.1	37482.4	39998.4	39039	1360.15	47028.4	43810.9	39744.7	43528	3650.08	0.89687
577	3.68071e+07	3.46283e+07	3.39048e+07	3.51134e+07	1.51072e+06	4.17698e+07	3.56891e+07	4.00037e+07	3.91542e+07	3.12811e+06	0.896798
1592	947155	958649	951846	952550	5778.98	1.03387e+06	1.06771e+06	1.08592e+06	1.0625e+06	26412.9	0.89652
678	103573	106464	99724.7	103254	3380.97	124766	111706	109338	115270	8308.86	0.895758
1344	31984.8	24554.3	26272.2	27603.8	3890.11	30051.6	31966.7	30461.1	30826.4	1008.48	0.895458
1911	41925	47045.1	39749.6	42906.6	3745.47	49991.1	46119.7	47639.4	47916.7	1950.56	0.89544
2498	7668.36	4375.78	6630.03	6224.72	1683.29	9356.5	5413.38	6091.08	6953.65	2108.33	0.895173
2601	1.9072e+06	1.92874e+06	1.9227e+06	1.91955e+06	11110.5	2.21087e+06	2.24303e+06	1.97937e+06	2.14442e+06	143842	0.895137
2174	30425.2	21972.7	20778.3	24392.1	5258.87	25362.8	26572	29830.3	27255.1	2310.75	0.894955
2230	12558.8	11687.4	10325.4	11523.9	1125.62	13552.7	12208.4	12871	12877.4	672.207	0.894896
2524	27913.2	33367.6	30857.5	30712.8	2730.1	34606.6	34535.3	33844	34328.6	421.219	0.89467
1386	546083	507804	521262	525049	19418.5	617246	609130	534415	586930	45660.1	0.894569
1053	3890.54	6409.32	25967.4	12089.1	12084.8	0	35953.9	4605.04	13519.6	19564.6	0.894187
1246	35772.9	34554.3	40182.6	36836.6	2961.1	37030.4	39492.9	47137.7	41220.3	5270.45	0.893651
946	611962	539670	518438	556690	49030.2	538233	677435	653594	623087	74446.6	0.893438
81	1.15014e+06	1.13641e+06	1.14378e+06	1.14344e+06	6868.69	1.23523e+06	1.33695e+06	1.26769e+06	1.27996e+06	51960.5	0.893346
3187	2606.42	0	2490.53	1698.99	1472.5	3223.34	1272.67	1210.06	1902.03	1144.72	0.893251
2423	153171	141714	135572	143486	8932.55	164803	163876	153257	160645	6414.96	0.893183
2603	309504	304326	273307	295712	19575.6	357060	348834	287351	331082	38094.8	0.89317
2650	938.656	1558.71	2391.19	1629.52	728.853	1947.6	1583.95	1944.3	1825.28	209.007	0.892749
2378	4453.18	2905.68	2401.1	3253.32	1069.3	3258.23	3031.71	4647.38	3645.78	874.781	0.892353
749	9694.12	10777.8	12356.2	10942.7	1338.67	10203	11393.1	15224.2	12273.4	2623.8	0.891579
1448	72977	82044.2	77648.2	77556.5	4534.31	83053.6	90653.2	87424.9	87043.9	3814.11	0.891004
2395	3477.3	5987.81	5947.41	5137.51	1437.93	5620.15	6055.2	5626.1	5767.15	249.478	0.890822
2041	22300.4	24024.3	24355.4	23560	1103.35	30140.2	24321	24883.5	26448.2	3209.68	0.890799
1254	9801.72	14348.1	8672.8	10940.9	3004.25	9828.98	13193.9	13829.3	12284.1	2149.76	0.890656
1278	20420.2	25700.1	28762.2	24960.8	4219.88	23782.3	30338.7	29972.4	28031.2	3684.18	0.890468
65	10477.8	10659.1	14684.8	11940.6	2378.34	13395.6	15207.6	11641.5	13414.9	1783.13	0.890097
1904	29772.9	25460.3	30324.6	28519.3	2663.42	34526.7	34330.2	27276.8	32044.6	4130.17	0.889987
82	3.98482e+06	3.89405e+06	3.99501e+06	3.95796e+06	55579.6	4.27542e+06	4.69038e+06	4.38076e+06	4.44885e+06	215699	0.889658
530	19230.1	20930.1	17858.1	19339.5	1538.92	27635.3	20027.9	17556.3	21739.8	5253.08	0.889586
700	16111	16488.4	16381.3	16326.9	194.493	23033	19259.7	12803.1	18365.3	5173.27	0.889008
2968	2474.23	2235.94	4333.26	3014.48	1148.3	10176.1	0	0	3392.03	5875.17	0.888693
2033	14168.5	9909.55	11587	11888.3	2145.38	14204.9	14935	10995.8	13378.6	2095.55	0.888612
2000	19424.4	12346.8	19202.9	16991.4	4023.86	21425.1	19195.7	16743	19121.3	2341.9	0.888609
1696	32799.1	41340.4	35857.8	36665.8	4327.6	43754.3	40976.2	39064.3	41264.9	2358.31	0.888546
942	67668.4	69121.3	75483.7	70757.8	4156.72	82547.6	81459.1	74912.2	79639.6	4130.11	0.888475
1608	92266.7	63447.3	81465.6	79059.8	14559.5	74465.8	90003.4	102574	89014.3	14080	0.88817
3079	12146.5	13876.5	11873.6	12632.2	1086.2	15494.4	12148.5	15026.3	14223.1	1811.8	0.888146
1035	24073.3	26786.6	30938.9	27266.3	3457.87	34714.9	25692.1	31696	30701	4592.96	0.888123
1069	81984.8	87384.4	96240.2	88536.5	7197.2	102326	101653	95114.9	99698.2	3983.48	0.888045
734	0	6265.99	8672.2	4979.4	4476.97	4376.14	5571.18	6881.25	5609.52	1252.99	0.887669
[truncated: 1,152 more rows]
