# Supplementary material for: Metabolome Analysis of Constituents in Membrane Vesicles for Clostridium thermocellum Growth Stimulation
Source: Microorganisms. 2021 Mar 13;9(3):593. doi: 10.3390/microorganisms9030593 (PMC8002186; doi:10.3390/microorganisms9030593)
Supplement: Supplementary file 1 [file microorganisms-09-00593-s001.zip › 210206 Supplementary file /Table S3.xlsx]

## Sheet: Table S3
Table S3. The intensities of detected peaks in C. thermocellum MV fraction by LC-MS/MS
Detected peak No.	without surfactin_1	without surfactin_2	without surfactin_3	Average without surfactin	StdDev without surfactin	with surfactin_1	with surfactin_2	with surfactin_3	Average with surfactin	StdDev with surfactin	Ratio (Ave. with surfactin / Ave. without surfactin)
228	0	0	0	0	0	23466.3	28317.5	6037.5	19273.8	11716.8	-
3043	0	0	0	0	0	37675	0	18430.1	18701.7	18839	-
3162	0	0	0	0	0	42823.2	0	0	14274.4	24724	-
3203	0	0	0	0	0	12028.2	13743.3	14937.8	13569.8	1462.53	-
3013	0	0	0	0	0	4288.6	7458.39	7548.99	6431.99	1856.79	-
52	0	0	0	0	0	3245.35	3106.71	6910.64	4420.9	2157.29	-
42	0	0	0	0	0	3903.28	5048.25	4092.85	4348.13	613.69	-
3201	0	0	0	0	0	5362.87	1268.4	6064.45	4231.91	2590.34	-
3090	0	0	0	0	0	5935.12	2030.78	4724.77	4230.22	1998.6	-
21	0	0	0	0	0	0	0	10765.8	3588.59	6215.62	-
1302	0	0	0	0	0	0	0	10463.8	3487.95	6041.31	-
3036	0	0	0	0	0	0	0	10020.4	3340.13	5785.27	-
2667	0	0	0	0	0	0	0	9775.38	3258.46	5643.82	-
33	0	0	0	0	0	0	0	9248.39	3082.8	5339.56	-
2983	0	0	0	0	0	5006.03	0	3820.06	2942.03	2615.97	-
3022	0	0	0	0	0	5382.47	576.802	2522.12	2827.13	2417.31	-
53	0	0	0	0	0	2516.67	1446.38	3777.41	2580.16	1166.81	-
2951	0	0	0	0	0	3768.63	2365.53	1372.28	2502.15	1204	-
49	0	0	0	0	0	1000.99	1416.82	4401.21	2273.01	1854.76	-
2331	0	0	0	0	0	653.669	1106.66	4678.69	2146.34	2204.75	-
67	0	0	0	0	0	0	2715.21	3001.97	1905.73	1656.62	-
3000	0	0	0	0	0	1943.43	1976.63	1494.2	1804.75	269.458	-
3183	0	0	0	0	0	1546.74	1296.54	2380	1741.09	567.273	-
43	0	0	0	0	0	1072.57	0	3757.03	1609.87	1935.29	-
3144	0	0	0	0	0	1626.3	0	2832.93	1486.41	1421.63	-
873	0	0	0	0	0	0	1704.53	0	568.177	984.112	-
3105	0	0	0	0	0	0	1352.04	0	450.681	780.603	-
2448	0	0	0	0	0	0	1326	0	442	765.566	-
405	0	0	0	0	0	0	648.289	673.844	440.711	381.881	-
965	0	0	0	0	0	0	701.031	0	233.677	404.74	-
2948	0	0	1605.29	535.097	926.816	30583.2	36406.8	32509.1	33166.4	2966.9	61.982
3114	0	0	1651.45	550.484	953.466	4228.17	20470.5	8686.84	11128.5	8391.92	20.2158
2982	369.587	0	0	123.196	213.381	3620.72	1208.03	1951.4	2260.05	1235.6	18.3452
278	57698.1	0	0	19232.7	33312	766814	22002.4	158883	315900	396455	16.4251
959	0	1057.75	0	352.582	610.691	8439.04	3138.89	5174.28	5584.07	2673.73	15.8376
429	0	254.21	0	84.7367	146.768	3473.27	0	0	1157.76	2005.29	13.663
2904	341.776	314.713	0	218.83	189.995	999.328	4252.86	2711.97	2654.72	1627.52	12.1314
3060	1701.68	0	0	567.226	982.465	14987.8	0	3492.73	6160.16	7841.85	10.8601
3007	1936.8	0	1335.43	1090.74	991.312	0	14885.8	19282.8	11389.5	10105.6	10.442
3169	0	0	2072.13	690.71	1196.35	14342.1	4919.85	2313.62	7191.86	6327.93	10.4123
426	1116.62	1280.6	0	799.075	696.859	18849.5	4903.31	811.212	8188.01	9457.11	10.2469
2834	733.743	0	0	244.581	423.627	2825.34	2450.26	1786.77	2354.12	525.914	9.62513
3164	3053.97	1539.05	0	1531.01	1527	530.033	31871.4	10355.4	14252.3	16029.9	9.30909
914	448.019	0	389.145	279.054	243.455	2263.56	808.52	3288.79	2120.29	1246.33	7.59812
2083	0	0	2826.62	942.205	1631.95	9517.87	1869.85	9379.98	6922.56	4376.33	7.34719
2903	0	0	518.267	172.756	299.221	1931.97	1830.75	0	1254.24	1087.38	7.26019
3133	0	933.569	0	311.19	538.997	2803.18	1224.62	2700.21	2242.67	883.155	7.20676
2939	0	1222.71	0	407.572	705.935	6102.94	2683.33	0	2928.76	3058.86	7.18587
2869	0	0	342.119	114.04	197.523	487.696	1535.17	389.09	803.985	635.141	7.05004
1204	0	0	619.368	206.456	357.592	1865.25	487.713	1485.32	1279.43	711.475	6.1971
1552	0	554.63	0	184.877	320.216	0	0	3408.02	1136.01	1967.62	6.14468
1408	595.751	0	0	198.584	343.957	1293.14	893.394	1445.12	1210.55	284.984	6.09593
3206	1251.62	18637.4	1843.92	7244.32	9871.17	67086.9	36727.1	25496.1	43103.4	21516	5.94995
2893	0	9848.92	0	3282.97	5686.28	26690	6186.62	23686.5	18854.4	11072.9	5.74308
2795	0	0	1528.21	509.405	882.315	3272.93	3830.89	1362.47	2822.1	1294.49	5.53999
418	0	0	1524.62	508.208	880.242	4849.52	2168.15	1377.18	2798.29	1819.92	5.50618
917	0	0	1577.18	525.728	910.587	2219.74	4358.22	1817.72	2798.56	1365.58	5.32321
2925	623.828	254.778	625.273	501.293	213.49	1452.85	446.531	5509.35	2469.58	2680.18	4.92641
2985	417.745	548.565	0	322.103	286.516	1032.49	1232.56	2384.96	1550	729.983	4.81213
2873	4242.3	921.739	340.845	1834.96	2104.95	642.621	577.024	23712.1	8310.57	13338.1	4.52901
2838	1751.88	0	0	583.961	1011.45	3373.55	2011.2	2491.35	2625.37	690.994	4.49579
3123	0	633.885	0	211.295	365.974	982.66	808.458	1021.59	937.571	113.497	4.43726
3064	477.101	0	0	159.034	275.454	542.626	1467.67	0	670.099	742.092	4.21356
2260	0	0	4303.01	1434.34	2484.35	3661.48	4282.62	9913.07	5952.39	3444.08	4.14992
3061	0	0	2197.57	732.522	1268.77	0	6379.88	2722.13	3034	3201.36	4.14186
3165	4912.49	0	0	1637.5	2836.23	5539.42	11536.3	2923.12	6666.28	4415.78	4.07102
1286	0	1742.42	0	580.807	1005.99	2772.99	2856.96	1292.86	2307.6	879.795	3.9731
3180	275.487	0	2754.44	1009.97	1517.02	8354.12	0	3678.88	4011	4186.95	3.97139
399	0	0	2898.71	966.236	1673.57	1724.88	8618.4	1083.04	3808.77	4177.6	3.94187
2972	0	802.731	0	267.577	463.457	1532.83	859.255	707.977	1033.35	439.122	3.8619
1360	0	0	868.099	289.366	501.197	728.588	2045.96	221.251	998.6	941.845	3.45099
296	0	12487.1	0	4162.35	7209.4	21305.8	0	21438.3	14248	12339.3	3.42307
46	4530.5	5264.66	0	3265.05	2851.34	12760.5	9473.12	11259.7	11164.4	1645.76	3.41937
2976	0	3104.69	0	1034.9	1792.49	3231.09	4052.5	3237.11	3506.9	472.509	3.38865
657	0	0	723.367	241.122	417.636	644.941	1038.24	738.952	807.379	205.386	3.34842
2770	1053.71	0	1381.45	811.721	721.818	3309.89	3348.72	1192.47	2617.03	1233.85	3.22405
3026	0	5254.68	0	1751.56	3033.79	6749.87	5006.18	5173.96	5643.34	961.952	3.22189
16	3716.73	0	3714.28	2477	2145.15	15597.5	4555.38	2688.48	7613.77	6976.81	3.07379
3160	0	2261.51	2107.81	1456.44	1263.65	3564.79	2721.73	7119.58	4468.7	2334.11	3.06823
2863	931.66	0	0	310.553	537.894	263.65	2570.48	0	944.708	1414.11	3.04202
2974	0	1787.62	0	595.872	1032.08	2470.47	0	2767.37	1745.95	1519.3	2.93007
365	0	0	1974.84	658.281	1140.18	1856.86	1637.66	2180.18	1891.57	272.923	2.87349
1239	1048.46	785.133	0	611.198	545.442	1915.42	1362.62	1855.3	1711.11	303.295	2.79961
3099	2763.99	0	0	921.332	1595.79	4610.82	0	2952.38	2521.07	2335.48	2.73633
2856	0	0	756.848	252.283	436.966	709.535	383.014	975.032	689.193	296.533	2.73183
488	9726.08	125735	0	45153.7	69954.6	115323	252508	0	122610	126412	2.7154
3065	2031.77	0	0	677.257	1173.04	3715.64	40.8601	1655.15	1803.88	1841.9	2.66352
3039	659.023	589.904	1202.76	817.229	335.664	45.0753	6474.01	0	2173.03	3724.83	2.65902
3177	425.026	0	3488.58	1304.53	1903.34	3091.32	4613.28	2635.2	3446.6	1035.79	2.64202
2930	0	5211.71	1015.56	2075.76	2762.88	4772.57	6048.37	5543.44	5454.79	642.5	2.62786
3018	0	0	4019.32	1339.77	2320.56	1743.16	6148.43	2631	3507.53	2329.77	2.618
2973	0	0	934.112	311.371	539.31	1175.09	0	1253.49	809.526	702.165	2.59988
3034	0	0	2685.71	895.236	1550.59	3701.42	2279.47	987.714	2322.87	1357.37	2.5947
371	4375.61	0	1203.36	1859.66	2260.43	2014.9	2030.1	10385.1	4810.04	4828.17	2.58652
3138	0	0	2015.03	671.677	1163.38	2518.16	341.942	2314.25	1724.78	1201.91	2.56788
3078	2001.22	0	0	667.073	1155.4	47.3605	2269	2815.91	1710.76	1466.27	2.56457
2943	711.226	0	1069.58	593.603	544.406	706.437	3327.15	505.94	1513.18	1574.15	2.54914
3042	3479.16	0	5675.8	3051.65	2861.95	1491.68	3105.49	18397	7664.72	9329.37	2.51166
3202	1033.68	822.241	3348.1	1734.67	1401.26	1790.08	7937.86	2753.17	4160.37	3306.65	2.39836
3192	4009.76	1361.39	1013.62	2128.25	1638.68	4747.89	3703.17	6739.94	5063.66	1542.82	2.37926
2809	0	572.038	263.59	278.543	286.312	697.812	388.513	899.275	661.867	257.271	2.37618
2919	1652.63	783.683	0	812.106	826.683	2732.28	3030.15	0	1920.81	1670.12	2.36522
2902	0	1803.19	0	601.062	1041.07	127.035	4106.42	0	1411.15	2335.03	2.34776
2020	2104.95	2661.02	0	1588.66	1403.63	459.646	7363.7	3298.67	3707.34	3470.12	2.33363
3174	0	14018.1	19714.5	11244.2	10145.8	77621.6	954.269	0	26192	44541.9	2.32937
642	803.06	0	2223.39	1008.82	1125.88	1949.5	4112.62	811.173	2291.1	1677.02	2.27108
2926	0	1320.61	0	440.205	762.457	0	1136.47	1860.96	999.142	938.049	2.26972
2878	1195.36	945.417	0	713.593	630.499	2330.41	1103.41	1371.29	1601.71	645.135	2.24457
3081	0	0	2778.44	926.148	1604.14	3129.99	1855.82	1230.53	2072.12	968.025	2.23735
3145	8321.85	17406	0	8575.94	8705.77	35181.1	0	22203.8	19128.3	17791	2.23046
1164	0	1353.82	0	451.274	781.629	600.979	732.728	1672.61	1002.11	584.4	2.22062
2967	0	801.031	1274.5	691.843	644.227	1350.34	1266.9	1988.21	1535.15	394.57	2.21893
3185	0	0	5417.41	1805.8	3127.74	4189.15	2521.43	5138.96	3949.85	1325.07	2.18731
3066	762.211	489.759	2125.63	1125.87	876.471	1784.41	1264.3	4258.66	2435.79	1599.93	2.16348
3053	0	971.261	583.237	518.166	488.889	0	736.128	2590.66	1108.93	1334.96	2.14011
3187	165.059	0	2947.87	1037.64	1656.36	3967.64	0	2516.01	2161.22	2007.47	2.08282
1822	2445.48	0	0	815.16	1411.9	491.363	427.361	4112.6	1677.11	2109.44	2.0574
2822	1339.72	0	0	446.575	773.49	1117.38	1638.29	0	918.556	837.046	2.05689
3074	2257.94	577.358	0	945.099	1173.03	937.021	4188.76	670.812	1932.2	1958.77	2.04444
3168	0	1981.09	1537.96	1173.02	1039.75	4312.24	933.43	1939.11	2394.92	1734.91	2.04168
3019	0	1215.52	2944.98	1386.83	1479.95	2294.68	854.221	5156.88	2768.59	2190.13	1.99634
311	0	522.231	2142.46	888.23	1117.14	4447.09	0	833.192	1760.09	2364	1.98158
2875	0	12050.6	0	4016.87	6957.43	11484.3	248.89	12082.8	7938.68	6666.27	1.97633
3005	6148.87	3712.86	5821.46	5227.73	1322.09	13448.8	8712.88	7891.81	10017.8	2999.56	1.91629
3156	2096.02	0	0	698.673	1210.14	0	1591.4	2406.11	1332.5	1223.77	1.90719
3197	227.133	3863.9	1525.54	1872.19	1843	6174.79	2136.17	2367.21	3559.39	2267.95	1.90119
3113	0	3776.03	2533.68	2103.24	1924.46	5285.19	4322.55	2350.16	3985.97	1496.18	1.89516
3127	0	41350.2	27913	23087.7	21093.2	84028.6	45620.4	1475.53	43708.2	41309.8	1.89313
2883	1167.92	2293.11	0	1153.68	1146.62	2190.52	1383.36	2811.3	2128.39	715.994	1.84488
3035	855.171	1639.3	1000.84	1165.1	417.075	0	2497.1	3825.91	2107.67	1942.46	1.809
2933	1895.14	0	0	631.712	1094.16	1313.57	777.083	1305.04	1131.9	307.31	1.7918
2892	439.718	554.098	973.694	655.836	281.15	0	1568.11	1879.33	1149.14	1007.28	1.75218
3021	1055.55	0	0	351.851	609.424	1273.37	530.968	39.8538	614.73	621.009	1.74713
2918	0	2037.87	4409.04	2148.97	2206.62	12.6159	753.086	10400.8	3722.15	5795.68	1.73207
288	6783.37	9459.08	4801.04	7014.5	2337.6	11930.2	12755.8	11758.6	12148.2	533.164	1.73187
3154	3945.18	690.784	0	1545.32	2106.84	1780.69	3812.79	2403.59	2665.69	1041.1	1.72501
2960	3979.4	3795.47	2831.81	3535.56	616.366	12822.6	2875.26	2424.96	6040.93	5877.39	1.70862
3143	8728.77	452.075	0	3060.28	4914.26	5068.04	4895.84	5651.51	5205.13	396.05	1.70087
3058	1109.09	1378.14	1566.91	1351.38	230.078	4266.72	0	2626.54	2297.75	2152.28	1.7003
3111	5897.89	3175.18	0	3024.36	2951.84	6452.92	5275.1	3491.17	5073.06	1491.18	1.6774
2831	1691.43	0	3483.67	1725.03	1742.08	4015.98	1770.44	2735.69	2840.7	1126.45	1.64675
2733	9265.47	14082.7	0	7782.71	7157.46	23330.1	12466	2228.48	12674.9	10552.4	1.62859
3044	0	398.226	884.3	427.509	442.877	0	534.577	1551.09	695.223	787.925	1.62622
2977	1030.67	0	0	343.558	595.06	0	1133.28	536.704	556.662	566.904	1.62028
3069	1247.55	1077.58	0	775.042	676.565	1553.75	731.399	1459.93	1248.36	450.152	1.6107
1441	673.607	785.407	1341.31	933.44	357.619	742.211	2185.63	1534.77	1487.54	722.869	1.59361
3038	2812.13	3316.5	0	2042.87	1787.06	1230.17	2022.78	6410.43	3221.13	2790.3	1.57676
3153	0	686.025	6464.89	2383.64	3551.07	3195.7	6476.01	1577.01	3749.57	2496.02	1.57305
2975	0	3516.32	3098.76	2205.03	1920.99	5526.94	1632.9	3209.93	3456.59	1958.7	1.5676
1146	7250.49	793.424	5425.27	4489.73	3328.64	11126.5	1632.1	8266.78	7008.45	4870.66	1.561
3003	1460.67	1517.13	0	992.599	860.079	2221.16	860.968	1558.33	1546.82	680.171	1.55835
3175	7784.76	7134.12	6695.18	7204.68	548.206	8907.07	11883.8	12883.6	11224.8	2068.53	1.55799
2871	0	1208.1	809.022	672.374	615.533	1949.98	370.893	765.43	1028.77	821.819	1.53005
137	5514.92	6577.56	6463.43	6185.31	583.368	4783.33	10201.4	13399.6	9461.43	4355.52	1.52966
3085	851.175	2540.8	0	1130.66	1293.25	2636.78	1262.98	1278.95	1726.24	788.594	1.52675
2807	1838.05	2175.19	1088.83	1700.69	556.054	1791.09	4637.45	1314.92	2581.15	1796.65	1.51771
752	857.355	1526.73	1180.43	1188.17	334.753	1805.67	1646.04	1839.89	1763.87	103.466	1.48452
2944	56049.2	47915.9	12631.6	38865.6	23080.3	64950.3	50167.8	57677.9	57598.7	7391.59	1.482
2990	0	2750.97	2104.55	1618.5	1438.45	4213.88	1749.13	1115.32	2359.44	1636.96	1.45779
2971	1393.67	661.972	2925.17	1660.27	1154.91	0	4031.32	3132.06	2387.79	2116.21	1.43819
347	0	1471.92	1328.36	933.426	811.551	1599.2	1044.5	1381.58	1341.76	279.483	1.43746
3089	0	1148.92	1576.14	908.354	815.144	0	2562.02	1319.5	1293.84	1281.2	1.42437
925	1601.28	2293.83	2333.87	2076.33	411.889	2989.64	2657.18	3179.7	2942.17	264.474	1.41701
3199	423.118	5825.94	3811.64	3353.57	2730.38	4199.75	6051.67	3982.87	4744.76	1136.99	1.41484
135	12774.3	20906.5	19654.6	17778.5	4378.68	22042.2	29506.2	23665.7	25071.4	3925.56	1.41021
2984	2594.13	0	2514.25	1702.79	1475.2	1553.14	3582.52	1992.67	2376.11	1067.65	1.39542
2945	966.577	0	0	322.192	558.054	0	1345.78	0	448.593	776.986	1.39232
1291	1301.48	2535.79	2547.75	2128.34	716.111	3473.53	3271.57	2142.71	2962.6	717.19	1.39198
2997	0	5363.22	9739.33	5034.18	4878	0	15750.6	5231.6	6994.05	8021.83	1.38931
3098	11080.2	4995.64	3892.43	6656.08	3870.87	4914.29	11594.6	11207.5	9238.82	3750.15	1.38803
2907	0	898.787	1279.34	726.044	656.933	1257.06	636.961	1129.14	1007.72	327.397	1.38796
3050	698.986	4097.19	4063.27	2953.15	1952.23	3063.88	6986.55	2196.52	4082.32	2552.26	1.38236
1985	0	2917.37	2383.77	1767.05	1553.39	1643.53	1837.69	3837.18	2439.47	1214.34	1.38053
393	1029.66	3839.39	0	1623.02	1987.28	1231.45	4357.08	1064.25	2217.59	1854.73	1.36634
3171	1587.63	1620.8	2367.42	1858.62	440.948	5070.41	867.155	1620.18	2519.25	2241.22	1.35544
2836	4788.31	3839.2	0	2875.84	2535.36	4772.18	3294.97	3616.24	3894.46	776.912	1.3542
1294	5663.33	7038.83	5432.16	6044.77	868.606	7418.66	6756.3	10322.4	8165.78	1896.79	1.35088
2852	854.354	569.959	1034.2	819.506	234.077	903.068	936.61	1474.05	1104.58	320.412	1.34786
2857	1379.83	1144.9	255.55	926.759	593.034	2265.55	1472.34	0	1245.96	1149.61	1.34443
2942	8311.86	4946.19	3090.58	5449.54	2646.78	19224.6	0	2744.45	7323.01	10398	1.34379
3073	0	3170.5	3519.15	2229.89	1938.99	2805	2952.02	3174.18	2977.07	185.857	1.33508
2837	1358.04	1406.52	486.511	1083.69	517.742	2787.13	295.073	1255.02	1445.74	1256.93	1.33409
2763	11884.3	0	1591.04	4491.78	6451.36	7821.87	7326.19	2825.03	5991.03	2753.02	1.33378
3071	4103.32	9446.61	13060.3	8870.08	4506.25	0	11948.3	23322	11756.8	11662.2	1.32544
2711	746.008	623.446	370.595	580.016	191.437	0	1333.15	970.814	767.989	689.332	1.32408
136	18944.5	30351.3	32130.1	27142	7154.69	32824.5	37560.8	37383.9	35923.1	2684.92	1.32352
3067	0	1694.94	3624.62	1773.19	1813.58	2765.74	1257.48	2966.91	2330.04	934.299	1.31404
1969	403.235	2103.56	3506.16	2004.32	1553.84	0	7868.07	0	2622.69	4542.63	1.30852
3070	2153.57	2843.19	0	1665.59	1483.08	3071.27	2230.98	1179.88	2160.71	947.651	1.29727
138	23297.1	24407.9	26205.7	24636.9	1467.75	25526.4	37534.9	32028.3	31696.5	6011.14	1.28655
2909	1523.56	22446.4	0	7989.98	12542.8	2216.86	0	27970.4	10062.4	15548.4	1.25938
3023	0	13078.4	2248.39	5108.93	6992.71	4274.48	4520.91	10425.5	6406.97	3482.36	1.25407
344	0	2438.76	2653.99	1697.58	1474.08	1539.99	3667.1	1179.15	2128.75	1344.41	1.25399
141	22807.7	22849.8	20238.9	21965.5	1495.39	22562.4	37047.7	22990.5	27533.6	8242.31	1.25349
3159	2902.33	3634.27	3591.09	3375.89	410.691	0	4129.04	8537.17	4222.07	4269.34	1.25065
3198	4835.28	4091.74	0	2975.67	2603.69	3645.61	2035.5	5464.88	3715.33	1715.75	1.24857
3117	0	0	2610.93	870.309	1507.42	0	2935.85	298.132	1077.99	1615.84	1.23863
1300	2036.43	1391.24	0	1142.56	1040.74	1414.08	1422.02	1338.99	1391.7	45.8141	1.21806
578	8146.47	10616.8	10066.4	9609.92	1296.92	11057.2	14848.5	9160.72	11688.8	2896.02	1.21633
2876	0	2278.85	4073.14	2117.33	2041.37	1522.28	3126.82	3075.01	2574.7	911.796	1.21601
1764	835.833	620.555	541.024	665.804	152.524	1092.06	1326.13	0	806.064	707.814	1.21066
2811	0	544.921	1405.97	650.296	708.882	561.891	1108.97	686.524	785.794	286.729	1.20836
3020	169955	139552	124594	144700	23114.8	177000	178714	160865	172193	9847.51	1.19
3001	798.093	2545.98	423.544	1255.87	1132.85	0	1999.68	2440.26	1479.98	1300.49	1.17845
1896	0	458.826	1411.33	623.385	719.911	639.489	963.909	600.12	734.506	199.641	1.17825
3181	2032.39	4095.37	2991.53	3039.76	1032.34	2352.26	4473.82	3915.61	3580.56	1099.75	1.17791
2987	22029.6	22040.3	22653.6	22241.2	357.236	37626.2	0	40798.2	26141.5	22694.7	1.17536
3118	0	7386.1	4802.42	4062.84	3748.18	4767.52	5026.66	4460.31	4751.5	283.512	1.1695
316	314500	313153	314896	314183	914.097	378604	357307	366187	367366	10697	1.16927
3131	5014.16	0	1192.53	2068.9	2619.44	4183.98	0	2866.88	2350.29	2139.29	1.13601
1548	1.24615e+06	1.06831e+06	1.20055e+06	1.17167e+06	92370.2	1.3755e+06	1.36522e+06	1.23602e+06	1.32558e+06	77727.5	1.13136
3119	1979.55	4566.43	2414.78	2986.92	1385.1	3326.25	4147.67	2649.23	3374.38	750.375	1.12972
293	5237.57	6270.11	5832.92	5780.2	518.285	8171.3	4945.35	6448.9	6521.85	1614.21	1.12831
183	61292.3	52911.5	62865.9	59023.2	5351.1	69369.9	60006.6	70381.5	66586	5720.32	1.12813
3	8151.41	11837.8	0	6663.07	6057.61	11044.3	7460.76	4036.54	7513.87	3504.18	1.12769
274	14388.2	14623.1	18299.5	15770.2	2193.51	16628.3	17572.7	18804.6	17668.5	1091.31	1.12037
3191	1522.86	5425.33	2808.46	3252.22	1988.72	0	920.479	9968.27	3629.58	5508.72	1.11603
2259	2918.58	2634.64	2489.46	2680.89	218.268	2449.4	4007.97	2498.34	2985.24	886.05	1.11352
2884	0	2013.2	3635.97	1883.06	1821.48	2677.5	3591.65	0	2089.72	1866.58	1.10975
2475	0	682.823	1501.2	728.006	751.618	459.021	946.816	1011.48	805.772	302.031	1.10682
2958	1565.95	5254.68	5590.36	4136.99	2232.91	3562.98	6492.39	3636.22	4563.86	1670.55	1.10318
290	44893.8	36369.9	38700.5	39988.1	4405.44	43356.9	44415.6	44393.7	44055.4	604.988	1.10171
2950	4193.08	0	0	1397.69	2420.88	861.433	1688.49	2053.94	1534.62	610.962	1.09797
1298	63936.1	69783.7	68364.6	67361.5	3050.13	75776.5	74555.1	71093.8	73808.4	2429	1.09571
2946	8060.75	823.581	8308.27	5730.87	4251.64	4477.47	7700.57	6607.76	6261.93	1639.15	1.09267
3095	585.229	1524.46	841.357	983.682	485.522	0	1935.05	1287.41	1074.15	984.995	1.09197
2938	0	799.683	1068.14	622.607	555.65	1265.66	0	773.093	679.585	637.991	1.09152
82	12552	16444.5	13850.7	14282.4	1981.8	16318.8	16720.1	13725.2	15588	1625.69	1.09141
2845	1687.56	2511.25	2522.69	2240.5	478.894	2181.08	2354.28	2799.4	2444.92	318.968	1.09124
1297	31010.4	32460.2	30434.2	31301.6	1043.89	32429.3	38607.5	31013.8	34016.9	4038.09	1.08675
3163	5868.71	3655.28	0	3174.66	2963.73	7852.78	0	2472.25	3441.68	4015.14	1.08411
2467	2915.07	4363.88	3189.28	3489.41	769.627	2562.04	2811.83	5892.17	3755.35	1854.75	1.07621
2799	595.661	798.535	1297.42	897.205	361.134	760.682	2132.02	0	964.235	1080.49	1.07471
139	6240.18	11587.1	9170.16	8999.16	2677.58	7745.02	10897.6	10267.9	9636.86	1668.36	1.07086
315	79867.2	89457.9	96401.3	88575.5	8302.29	96107.8	93700.9	94729.4	94846	1207.66	1.07079
61	30560.4	26632.9	25485.5	27559.6	2661.35	28481.6	30742.9	29231.7	29485.4	1151.77	1.06988
90	33581.3	31652.7	26744.7	30659.5	3524.84	39220.5	27854.5	30884.3	32653.1	5885.84	1.06502
2890	3825.53	4841.38	3167.88	3944.93	843.114	5275.62	3831.1	3491.72	4199.48	947.29	1.06453
2842	0	0	6963.91	2321.3	4020.62	0	0	7391.88	2463.96	4267.7	1.06145
3072	3311.68	1637.97	0	1649.88	1655.87	4247.87	0	996.812	1748.23	2221.39	1.05961
3176	109680	37382	48821.7	65294.7	38862.4	134401	0	72966	69122.2	67282.7	1.05862
3179	3873.64	5225.53	2783.55	3960.91	1223.33	5713.28	265.706	6521.85	4166.95	3402.68	1.05202
3112	3479.61	3403.59	2922.14	3268.45	302.311	4003.4	3257.19	3045.78	3435.46	503.085	1.0511
269	198773	185513	185870	190052	7554.45	200982	198745	199233	199654	1176.29	1.05052
3167	6149.3	0	0	2049.77	3550.3	2972.98	824.108	2655.03	2150.71	1159.82	1.04925
3196	0	176.248	3694.43	1290.23	2083.97	0	0	4051	1350.33	2338.84	1.04659
2824	0	1478.22	0	492.738	853.448	450.507	786.729	305.068	514.101	247.048	1.04336
2917	4204.29	1703.34	4559.88	3489.17	1556.76	578.61	9627.89	701.772	3636.09	5189.42	1.04211
268	70677.1	73028.6	70474.7	71393.5	1419.71	80232.2	71545.3	71082.4	74286.6	5154.21	1.04052
3136	4120.08	3585.73	9080.55	5595.45	3029.99	0	8416.8	8825.86	5747.55	4981.73	1.02718
2894	1202.34	2358.23	5222.81	2927.79	2069.87	5138.19	0	3871.05	3003.08	2676.8	1.02572
3195	2624.89	4435	4364.75	3808.21	1025.39	3537.2	4851.84	3287.79	3892.28	840.311	1.02208
3108	2716.3	1837.09	1013.62	1855.67	851.491	2170.31	1505.76	2005.26	1893.78	346.017	1.02054
2346	4942.59	6875.11	6686.12	6167.94	1065.38	4324.29	6509.21	8045.77	6293.09	1870.13	1.02029
3190	150430	213891	173236	179185	32146.1	341711	101602	103520	182278	138077	1.01726
2664	0	436.569	1208.62	548.397	612.022	379.145	712.004	579.018	556.723	167.546	1.01518
1735	1047.84	724.067	2453.9	1408.6	919.616	0	0	4287.49	1429.16	2475.38	1.0146
2991	504.223	0	1282.22	595.483	645.966	0	1803.4	0	601.134	1041.19	1.00949
3186	1107.35	2233.46	3987.88	2442.89	1451.64	3177.49	0	4154.93	2444.14	2172.38	1.00051
129	21853.1	22987.1	28773.7	24538	3711.81	23202.9	26067	24230.4	24500.1	1451.02	0.998456
2757	19538	19948.4	6146.21	15210.9	7852.92	16693.7	13615.2	15136.9	15148.6	1539.26	0.995906
3093	4416.99	7004.25	0	3807.08	3541.73	6159.38	5091.69	0	3750.36	3291.48	0.985101
2921	39698.4	33417.6	37235.7	36783.9	3164.69	40973.5	35504.6	31353.6	35943.9	4824.99	0.977164
3048	5612.05	2498.76	0	2703.6	2811.63	1184.65	4185.03	2544.82	2638.17	1502.37	0.975796
3173	5409.19	0	1533.76	2314.32	2787.79	1976.81	2855.92	1940.16	2257.63	518.458	0.975507
3084	3186.96	6151.74	0	3112.9	3076.54	5758.05	3304.91	0	3020.99	2889.51	0.970475
2913	7654.85	15834.9	15171.8	12887.2	4543.44	14242.7	12204.7	10989.5	12478.9	1643.86	0.968321
387	10286.3	16816.6	0	9034.27	8477.9	11716.4	10155.2	4307.53	8726.39	3905.65	0.965921
2762	9601.47	19269.9	9511.86	12794.4	5608.11	12260.1	11325.8	13350.2	12312	1013.2	0.962297
2635	0	0	1438.92	479.639	830.76	317.097	1064.67	0	460.588	546.646	0.96028
3012	6323.4	3980.41	11119.9	7141.23	3639.31	937.721	8365.37	11154.9	6819.34	5281.14	0.954925
2885	7527.98	3120.59	3291.86	4646.81	2496.63	3950.95	4183.73	5144.35	4426.34	632.61	0.952555
3080	1035.4	0	1334.02	789.807	700.1	1500.11	0	750.854	750.323	750.058	0.950008
2727	7661.54	0	4046.66	3902.73	3832.8	1369.07	4998.71	4688.16	3685.31	2011.92	0.94429
3057	3525.61	1579.59	2696.08	2600.42	976.53	3230.41	2611.24	1496.21	2445.95	878.832	0.940599
3122	1996.72	1702.8	1871.71	1857.08	147.505	0	1412.15	3804.6	1738.91	1923.23	0.936372
3010	5858.64	21075.4	5461.78	10798.6	8902.2	0	13449.9	16805	10085	8893.49	0.933913
2870	1355.44	22.1574	1436.87	938.157	794.323	0	1844.3	783.986	876.094	925.591	0.933846
2895	817.431	734.168	0	517.2	449.839	1151.38	0	296.094	482.49	597.891	0.932889
2992	0	1306.2	2795.02	1367.07	1398.5	2705.93	934.909	183.385	1274.74	1295.15	0.932458
3033	0	8327.12	0	2775.71	4807.67	4408.61	2141.42	1202.2	2584.08	1648.4	0.930962
3047	7138.04	0	0	2379.35	4121.15	3048.13	3482.68	0	2176.93	1897.76	0.914929
1984	3397.93	1764.3	7865.19	4342.47	3158.22	8678.95	1735.96	1414.16	3943.02	4104.59	0.908013
570	1945	2605.62	5939.66	3496.76	2141.25	2884.1	5282.85	1352.44	3173.13	1981.08	0.907449
2995	621.732	0	3745.38	1455.7	2007.13	970.274	1131.37	1840.34	1313.99	462.89	0.902653
3115	4455.63	3241.28	2337.54	3344.82	1062.83	3375.65	3790.5	1846.23	3004.12	1024	0.898144
2914	58470.4	62135.4	54657.7	58421.2	3739.06	53665.1	54665.5	47273.8	51868.1	4010.11	0.887831
577	200513	232100	223351	218655	16308.7	290580	283602	341.455	191508	165592	0.875845
2082	3056.86	2260.17	2250.25	2522.42	462.859	2005.1	1722.79	2856.46	2194.78	590.162	0.870108
2915	14864.2	15955.8	14052.8	14957.6	954.941	13101.5	12488.2	13350	12979.9	443.585	0.867781
1965	1554.59	6860.47	4319.69	4244.92	2653.73	2393.16	4629.04	3937.62	3653.28	1144.74	0.860624
2936	0	1345.98	586.24	644.074	674.853	0	1643.92	0	547.972	949.116	0.850791
3062	1459.06	974.903	1408.64	1280.87	266.17	2071.01	1176.33	0	1082.45	1038.69	0.84509
2897	781.999	2886.2	1021.48	1563.23	1151.97	0	2772.42	1176.74	1316.39	1391.48	0.842097
2547	3722.26	6113.19	6405.22	5413.56	1471.96	3811.67	2632.11	7138.38	4527.39	2336.84	0.836306
535	4727.22	5977.71	6373.48	5692.8	859.313	6656.43	5515.57	2103.9	4758.63	2368.78	0.835903
2812	1883.13	0	957.968	947.031	941.61	552.348	1367.52	446.914	788.927	503.841	0.833053
2900	101020	85497.7	47770.8	78096.2	27385.3	87194.1	0	107132	64775.3	56975.9	0.829429
2927	0	422.679	2322.68	915.12	1237.17	0	0	2247.91	749.303	1297.83	0.818803
2658	2444.12	4249.82	1970.65	2888.2	1202.73	1521.24	1087.67	4466.4	2358.44	1838.38	0.816577
2996	5653.68	3468.77	12107.9	7076.77	4491.93	5136.2	9614.31	2514.2	5754.9	3590.26	0.81321
3135	6421.41	1841.28	0	2754.23	3306.62	3423.23	1147.8	2095.2	2222.08	1143.01	0.806786
2538	5034.01	0	833.17	1955.73	2698.22	2573.12	1712.49	407.844	1564.48	1090.2	0.79995
3184	4806	5937.87	12502.4	7748.75	4155.49	8414.95	6298.36	3874.13	6195.81	2272.15	0.799588
3142	16360.8	0	21304.6	12555.2	11150.5	11312.9	9788.22	8874	9991.71	1232.12	0.795825
575	218475	239016	245072	234187	13940.3	272381	282779	182.411	185114	160240	0.790453
140	3948.1	6345.98	5885.8	5393.29	1272.55	4372.25	5690.86	2709.8	4257.64	1493.83	0.789432
2961	0	1031.69	1770.47	934.052	889.263	15.1726	584.447	1567.34	722.32	785.214	0.773319
1209	731.882	2286.94	3446.4	2155.08	1362.06	209.601	1972.26	2767.05	1649.63	1308.89	0.765465
581	0	1773.16	1818.55	1197.24	1037.09	610.815	2137.7	0	916.171	1101.08	0.765238
2955	6269.73	10059.8	8285.9	8205.15	1896.33	6100.58	6226.52	6459.49	6262.19	182.098	0.763203
2872	0	1413.75	1501.89	971.88	842.826	1157.29	621.039	429.617	735.981	377.207	0.757276
2911	7761.27	7723.51	7447.97	7644.25	171.032	6302.3	11041.9	0	5781.39	5539.34	0.756306
3146	4848.17	2899.16	6320.9	4689.41	1716.39	0	4701.5	5933.18	3544.89	3131.13	0.755936
3056	6642.14	0	5153.05	3931.73	3485.43	7182.98	1682.18	0	2955.05	3756.85	0.75159
4	22868.4	61171.3	20121.2	34720.3	22948.4	28116.6	27626.6	22066.6	25936.6	3360.46	0.747016
3015	28187.5	38100.5	45639.4	37309.1	8752.83	0	38521.9	43273.8	27265.2	23731.6	0.730792
2957	1908.32	5329.93	2753.1	3330.45	1782.37	3094.4	1673.51	2472.17	2413.36	712.269	0.724634
571	20961.9	13121	8773.68	14285.5	6177.01	26771.4	0	4127.6	10299.7	14413.5	0.720986
2912	1325.75	3122.46	2109.15	2185.78	900.802	3027.74	1692.82	0	1573.52	1517.39	0.719889
3178	310.696	2159.34	5965.48	2811.84	2883.31	6070.78	0	0	2023.59	3504.97	0.719669
3091	2345.45	6727.53	2895.69	3989.56	2387.07	3304.5	5155.46	0	2819.99	2611.66	0.706842
2826	0	13745.5	5425.22	6390.25	6923.39	5822.52	0	7709.53	4510.68	4018.69	0.70587
2916	1572.11	950.044	230.381	917.513	671.458	1935.52	0	0	645.173	1117.47	0.703176
3046	1614.81	795.917	3070.3	1827.01	1151.94	1448.71	0	2404.68	1284.47	1210.73	0.703044
1836	3039.35	1974.55	296.196	1770.03	1382.96	572.916	0	3154.98	1242.63	1680.73	0.70204
3139	1490.15	1918.05	1934.85	1781.02	252.041	0	2307.29	1441.27	1249.52	1165.54	0.701577
2905	1678.12	464.061	7143.94	3095.37	3558.32	1108.63	5383.06	0	2163.9	2842.45	0.699074
3188	3787.69	6062.65	3130.93	4327.09	1538.49	3173.3	2746.31	3152.63	3024.08	240.778	0.698872
3055	4850.08	678.051	312.008	1946.71	2521.04	1923.84	352.811	1799.13	1358.59	873.262	0.69789
3130	6244.09	5018.73	0	3754.27	3308.52	0	4196.4	3660.04	2618.81	2283.76	0.697556
3152	2813.4	10970.8	2869.73	5551.31	4693.5	2637.31	5226.79	3621.27	3828.46	1307.12	0.68965
2963	1663.69	3703.5	0	1789.07	1854.93	1990.8	501.985	1191.83	1228.2	745.072	0.686506
2744	0	13357.8	1998.46	5118.75	7204.86	4600.58	4702.33	1174.93	3492.61	2007.82	0.682317
3054	6866.63	2515.71	0	3127.45	3473.95	5368.34	997.117	0	2121.82	2855.43	0.678451
2924	590.167	999.682	0	529.95	502.554	1065.93	0	0	355.31	615.415	0.67046
2969	4834.38	4269.02	6484.41	5195.94	1151.1	4857.34	3022.27	2544.58	3474.73	1220.97	0.66874
3014	2306.2	2209.23	1209.14	1908.19	607.335	2039.12	1181.47	576.258	1265.61	735.052	0.663254
3106	7107.44	26851.6	31944	21967.7	13118.8	18257.6	12212.3	12841	14437	3323.67	0.657191
2947	4778.58	3976.37	3445.03	4066.66	671.347	4185.17	2379.87	1450.22	2671.75	1390.64	0.656989
3140	2777.04	1218.1	6278.33	3424.49	2591.5	2335.89	2319.02	2049.18	2234.7	160.883	0.652563
2956	34298.4	37333.2	26973.3	32868.3	5325.97	19738.3	20542.7	24026.1	21435.7	2279.14	0.652169
2994	9647.67	10036.6	2020.77	7235.03	4519.87	5106.4	7002.62	1958.28	4689.1	2547.93	0.648111
2754	3153.52	1825.67	0	1659.73	1583.3	982.915	2206.84	0	1063.25	1105.61	0.640617
3040	0	1634.82	2246.5	1293.77	1161.43	0	2473.77	0	824.592	1428.23	0.637354
3028	10752	8193.76	0	6315.25	5616.76	3262.05	3963.62	4726.07	3983.91	732.219	0.63084
3125	2481	1742.24	1246.01	1823.08	621.453	651.563	2797.03	0	1149.53	1463.5	0.630541
2297	728.306	1162.25	992.55	961.037	218.684	1146.2	0	667.698	604.633	575.697	0.629146
2954	10423.5	8403.73	8837.34	9221.51	1063.26	6174.1	5666.93	5498.46	5779.83	351.686	0.626777
2910	46568.9	29772.5	23202.7	33181.4	12050.3	8166.28	40248.1	13755.4	20723.3	17138.4	0.624546
5	10982.2	17797.9	6574.58	11784.9	5654.56	9597.81	6067.63	6397.37	7354.27	1949.94	0.624042
2833	16537.5	11068.7	12742.6	13449.6	2802.13	0	0	24211.9	8070.63	13978.7	0.600064
2888	12951.2	0	0	4317.06	7477.38	7716.8	0	0	2572.27	4455.3	0.595837
3151	4902.54	5403.71	9998.8	6768.35	2808.85	199.769	6488.73	5407.8	4032.1	3362.61	0.595728
2877	8558.64	6817.88	7472.4	7616.31	879.261	8575.05	4970.02	0	4515.02	4305.59	0.59281
2881	4707.82	0	0	1569.27	2718.06	2781.96	0	0	927.32	1606.17	0.590923
2989	7493.75	504.272	1702.2	3233.41	3737.87	2217.73	1290.57	2216.4	1908.23	534.913	0.590161
817	131613	3730.96	158658	98000.4	82752.1	141555	18097.2	12275.3	57309.1	73017	0.584785
3170	1819.25	0	5235.86	2351.7	2658.23	1782.18	1448.57	883.64	1371.46	454.206	0.583179
2993	13142.3	16855.7	11091.2	13696.4	2921.94	6432.12	10796.8	6713.55	7980.84	2442.79	0.582696
3102	188397	198514	166760	184557	16221.5	95362.4	114193	112650	107402	10455.1	0.581944
2861	840.557	2488.53	2843.37	2057.49	1068.72	1927.1	478.491	1131.62	1179.07	725.468	0.573063
3148	168896	57564.5	0	75486.9	85862.7	128816	0	0	42938.6	74371.9	0.568822
3116	2737.22	4372.51	2346.32	3152.02	1074.9	0	0	5362.59	1787.53	3096.09	0.567107
2196	990.78	1550.19	4283.15	2274.71	1761.71	1839.21	1015.74	997.311	1284.09	480.836	0.564506
3166	37630.6	156064	0	64565	81444	26916.1	41386.7	40004.7	36102.5	7985.6	0.559165
2970	766.638	4631.93	1898.73	2432.43	1987.15	4012.78	0	0	1337.59	2316.78	0.5499
3155	2126.03	4071.91	3849.92	3349.29	1065.17	1058.69	4458.32	0	1839	2329.34	0.549072
2999	7649.12	1709.11	2329.49	3895.91	3265.15	0	3002.22	3360.96	2121.06	1845.63	0.544433
3200	14007.7	12479.7	30305.8	18931.1	9880.42	4761.41	25963.8	0	10241.7	13822.3	0.541002
3076	13831.7	52215.1	48571.1	38206	21187.2	14711.6	18906.2	27610.4	20409.4	6579.46	0.534193
2968	0	2292.66	3129.27	1807.31	1620.11	0	2894.69	0	964.896	1671.25	0.533885
3161	2936.15	1748.54	0	1561.56	1476.98	0	2494.12	0	831.373	1439.98	0.532399
3008	1746.16	2295.95	0	1347.37	1198.8	198.62	0	1950.89	716.504	1073.61	0.531779
2889	0	30211.2	7437.06	12549.4	15741.1	0	8701.33	11068.6	6589.97	5828.52	0.525121
3088	3557.35	1929.43	3099.72	2862.16	839.558	0	0	4507.41	1502.47	2602.36	0.524942
2860	1667.66	739.993	1182.62	1196.76	463.996	449.494	1315.62	104.455	623.188	623.983	0.520729
2980	1143.33	1185.75	1312.74	1213.94	88.1554	0	583.224	1309.56	630.929	656.084	0.519737
2669	39187.1	33496.4	37354.5	36679.3	2904.79	18337.1	19642.5	18915	18964.9	654.096	0.517045
2850	608.993	1737.25	938.897	1095.05	580.112	722.276	429.736	524.329	558.781	149.282	0.51028
3104	7467.82	5129.97	0	4199.26	3819.91	0	0	6408.45	2136.15	3699.92	0.508697
291	3134.36	1022.53	812.03	1656.31	1284.35	0	2505.11	0	835.036	1446.33	0.504156
2896	0	5156.53	528.343	1894.96	2836.93	0	2812.46	0	937.486	1623.77	0.494727
3110	2532.79	9186.1	4238.28	5319.05	3455.82	0	3758.43	4037.27	2598.57	2254.74	0.48854
3103	15114.3	18119.4	13967.3	15733.7	2144.26	0	0	23002.1	7667.36	13280.3	0.487322
1956	75327.4	64191.7	55832.3	65117.1	9780.44	76199.6	12831	6148.34	31726.3	38659.6	0.487219
2867	292.219	2425.76	4423.53	2380.5	2066.03	2472.88	1004.2	0	1159.03	1243.69	0.486883
2962	1753.46	2027.71	0	1260.39	1100.11	0	1831.74	0	610.58	1057.55	0.484437
2841	1678.44	650.901	1854.97	1394.77	650.229	0	1054.78	940.256	665.012	578.757	0.476789
2810	602.928	777.386	999.674	793.329	198.853	1133.17	0	0	377.722	654.233	0.476123
3079	19992.1	13340.9	13174.2	15502.4	3889.11	9360.23	12720.5	0	7360.24	6591.86	0.474781
2825	2171.25	1452.3	1262	1628.52	479.553	882.18	79.8709	1356.05	772.701	645.096	0.474481
3172	43955.1	20964.2	0	21639.8	21985.3	25901.4	4850.92	0	10250.8	13769.1	0.4737
2937	1828.17	12313.7	0	4713.95	6644.73	3212.81	336.823	2989.62	2179.75	1599.92	0.462404
3017	0	640.362	1756.86	799.073	889.117	0	1103.89	0	367.964	637.333	0.460489
2696	500.44	1731.92	1939.59	1390.65	777.907	573.44	536.081	797.966	635.829	141.652	0.457216
2244	4563.35	4703.58	3196.35	4154.42	832.678	0	5697.2	0	1899.07	3289.28	0.457119
2808	4061.84	0	2559.3	2207.05	2053.7	581.293	2444.44	0	1008.58	1277.01	0.456981
3052	3815.16	2030.04	1990.6	2611.94	1042.21	0	2311.47	1218.14	1176.53	1156.29	0.450445
2929	15496.7	15728.4	14829.9	15351.7	466.488	6127.6	5908.69	8366.56	6800.95	1360.27	0.44301
2644	554.381	1222.46	1389.23	1055.36	441.798	0	0	1388.94	462.981	801.907	0.438697
2853	0	314.125	0	104.708	181.36	137.061	0	0	45.6871	79.1324	0.436327
3141	4508.97	2212.86	167.613	2296.48	2171.88	3003.9	0	0	1001.3	1734.3	0.436015
148	0	19429.4	0	6476.46	11217.6	0	0	8456.62	2818.87	4882.43	0.435249
1350	7891.98	8443.64	11129.9	9155.19	1732.29	4072.02	2429.18	5354.66	3951.96	1466.43	0.431663
3009	0	21704.8	28204.7	16636.5	14769.6	0	21522.8	0	7174.26	12426.2	0.431236
3134	3224.31	1836.16	2814.58	2625.02	713.23	0	724.383	2652.27	1125.55	1370.89	0.428778
3193	8676.1	0	4586.08	4420.73	4340.41	3439.71	1784.91	332.51	1852.38	1554.7	0.419021
3045	0	472.909	2199	890.636	1157.48	0	1118.91	0	372.969	646.001	0.418767
3096	6531.36	3229.71	11885.8	7215.63	4368.43	1330.92	1954.32	5777.74	3020.99	2407.68	0.418673
7	61371.4	47057.4	0	36142.9	32108.5	42956.9	0	1961.65	14972.8	24254.7	0.414268
3107	2968.65	14066.5	2823.2	6619.44	6449.73	3872.02	2439.24	1897.89	2736.38	1020.06	0.413386
2818	1654.44	209.8	343.316	735.851	798.315	0	899.928	0	299.976	519.574	0.407659
2292	1757.54	3210.34	4179.08	3048.99	1218.81	0	1389.05	2317	1235.35	1166.12	0.405167
3077	22283.5	0	0	7427.84	12865.4	0	8983.02	0	2994.34	5186.35	0.403124
3025	7915.33	5695.72	8867.22	7492.76	1627.43	3982.11	0	4945.74	2975.95	2621.9	0.397177
2698	2904.5	4401.66	2627.58	3311.25	954.425	1984.6	795.725	1087.72	1289.35	619.552	0.389384
295	8370.48	0	46602.3	18324.3	24844.5	8050	13258.3	0	7102.76	6679.7	0.387615
2959	1244.25	1957.93	1238.07	1480.08	413.842	0	1719.74	0	573.245	992.89	0.387306
3120	1399.76	2415.29	4182.76	2665.94	1408.33	623.165	26.4108	2414.68	1021.42	1242.95	0.383138
3149	3482.6	2073.39	3674.19	3076.73	874.18	3514.89	0	0	1171.63	2029.32	0.380804
936	3529.26	23887.7	21119.6	16178.8	11041.9	7282.06	5187.85	5958.7	6142.87	1059.18	0.379685
3082	2638.56	0	4205.45	2281.34	2125.36	0	170.294	2387.08	852.457	1331.75	0.373665
2868	2622.25	16529.3	3685.54	7612.35	7740.55	8461.58	0	0	2820.53	4885.3	0.37052
3002	1793.52	2045.88	5279.55	3039.65	1943.91	2329.01	1022.91	0	1117.31	1167.37	0.367577
2065	2410.07	393.44	177.685	993.732	1231.32	0	703.501	387.44	363.647	352.354	0.365941
2920	13386.4	7723.34	12733.2	11281	3098.28	4175.09	0	8172.39	4115.83	4086.52	0.364846
2998	1542.88	2092.77	1373.43	1669.69	376.064	370.739	1429.62	0	600.12	741.899	0.359419
3132	3701.9	0	5188.63	2963.51	2671.96	3145.89	0	48.8422	1064.91	1802.35	0.359342
3075	6482.91	20673.6	17184.6	14780.4	7394.53	2733.8	4402.76	8659.9	5265.49	3055.79	0.356249
2923	1010.57	1103.27	975.235	1029.69	66.1254	554.377	0	520.992	358.457	310.881	0.348121
3124	4335.7	1048.17	3312.59	2898.82	1682.37	2890.12	0	120.283	1003.47	1635	0.346164
3194	0	5637.69	0	1879.23	3254.92	0	0	1947.82	649.274	1124.58	0.3455
3137	6741.14	5088.96	2540.74	4790.28	2116.07	540.762	0	4423.55	1654.77	2413.03	0.345444
3150	11943.7	824.01	2346.74	5038.14	6028.63	2709.24	2445.37	0	1718.2	1493.85	0.34104
2922	0	805.418	2871.68	1225.7	1481.25	0	0	1232.29	410.764	711.464	0.335126
3182	5391.54	6164.39	8874.83	6810.26	1829.26	2667.58	1207.69	2897.34	2257.54	916.42	0.331491
2932	0	0	944.929	314.976	545.555	0	309.882	0	103.294	178.911	0.327942
3086	1785.74	9649.38	1885.26	4440.13	4511.62	2336.48	1914.96	0	1417.15	1245.25	0.319168
153	1607.1	3323.33	1462.49	2130.97	1035.14	2036.59	0	0	678.865	1175.83	0.31857
3083	4936.68	4972.67	0.83544	3303.39	2860.16	0	660.356	2423.9	1028.08	1253.09	0.311221
2821	372.497	0	3948.43	1440.31	2180.07	773.587	0	554.334	442.64	398.705	0.307323
2935	3198.82	1546.91	2774.81	2506.85	857.939	0	0	2290.67	763.557	1322.52	0.304588
2855	11648.5	0	25361.4	12336.6	12694.7	11036.5	0	0	3678.84	6371.94	0.298205
2898	10785.6	0	2506.04	4430.55	5644.48	3231.03	0	712.631	1314.55	1697.53	0.296702
2420	909.385	1804.42	524.918	1079.57	656.507	0	934.217	0	311.406	539.37	0.288453
2604	1127.14	4572.14	3264.15	2987.81	1739.04	0	2398.2	177.141	858.448	1336.4	0.287317
6	26759.1	18827.5	39220.6	28269.1	10280.1	0	24055.5	0	8018.51	13888.5	0.283649
2928	0	1985.55	1325.33	1103.63	1011.17	927.857	0	0	309.286	535.699	0.280245
2766	1576.44	0	0	525.48	910.157	439.514	0	0	146.505	253.754	0.278802
3109	5023.11	14625.9	2884.87	7511.28	6253.48	3329.99	194.38	2745.18	2089.85	1667.36	0.278228
2858	581.024	1994.78	894.261	1156.69	742.512	0	958.586	0	319.529	553.44	0.276245
3051	8756.13	8955.7	6737.38	8149.74	1227.2	5757.87	888.907	0	2215.59	3099.73	0.271861
3121	0	1861.42	6177.59	2679.67	3169.04	40.029	1637.12	496.908	724.686	822.549	0.270439
3097	2362.58	1635.88	2178.52	2058.99	377.806	0	996.198	649.719	548.639	505.733	0.26646
3158	3069.93	8637.56	244.446	3983.98	4270.57	0	3100.47	0	1033.49	1790.06	0.259411
3068	842.661	753.87	3896.47	1831	1789.3	0	0	1391.41	463.804	803.332	0.253307
1	3657.42	3970.68	21191	9606.37	10033.8	0	6771.62	0	2257.21	3909.6	0.23497
565	0	0	1022.68	340.892	590.442	0	0	238.048	79.3495	137.437	0.23277
3129	5200.8	6030.49	3337.43	4856.24	1379.2	0	1375.77	2004.73	1126.84	1025.29	0.232039
2	19064.2	55798.6	18659	31173.9	21326.5	0	21614.7	0	7204.88	12479.2	0.231119
2978	2892.28	3162.13	1711.04	2588.48	771.776	718.46	1045.77	0	588.078	534.939	0.22719
2882	1716.49	3319.42	1140.43	2058.78	1129.1	0	1386.11	0	462.035	800.269	0.224422
2880	512.768	802.97	2037.84	1117.86	809.832	0	0	721.689	240.563	416.668	0.2152
3147	5228.88	6577.15	4284.02	5363.35	1152.46	0	0	3440.85	1146.95	1986.58	0.21385
2802	1306.4	828.885	1136.46	1090.58	242.041	678.489	0	0	226.163	391.726	0.207378
2851	0	966.823	1636.04	867.621	822.52	0	516.029	0	172.01	297.93	0.198254
149	5610.41	2957.68	53624.6	20730.9	28517.7	0	0	9712.38	3237.46	5607.44	0.156166
3087	8002.79	3070.13	3795.15	4956.03	2663.37	0	2124	0	708	1226.29	0.142856
2835	167.595	4187.08	1449.35	1934.67	2053.22	0	0	823.314	274.438	475.341	0.141852
2854	43702.3	0	48767.5	30823.2	26813.6	4210.89	1275.03	6839.17	4108.37	2783.48	0.133288
2931	727.223	863.245	2031.23	1207.23	716.838	434.294	0	0	144.765	250.74	0.119915
2966	403907	76145.1	325690	268581	171181	0	10153.8	85143.5	31765.8	46504.5	0.118273
2874	747.281	13152.7	2080.05	5326.67	6810.2	667.562	272.032	651.72	530.438	223.926	0.0995815
234	2486.94	6335.93	2023.77	3615.55	2367.28	0	810.163	0	270.054	467.748	0.0746926
3037	22853.5	27897.3	24816	25188.9	2542.51	424.182	2283.68	2686.91	1798.26	1206.94	0.0713908
569	0	4163.78	591.137	1584.97	2252.79	273.561	0	0	91.1872	157.941	0.0575324
2793	1803.9	651.845	509.776	988.506	709.714	0	0	148.484	49.4945	85.727	0.05007
3126	6415.15	0	1453.35	2622.83	3363.67	256.422	108.363	0	121.595	128.722	0.0463602
3101	13623.7	14831	11100.7	13185.1	1903.39	0	1832.92	0	610.974	1058.24	0.0463381
3004	1246.55	0	4079.04	1775.2	2090.27	0	185.605	0	61.8682	107.159	0.0348515
2940	15027.6	15102.2	19842.5	16657.4	2758.6	637.166	868.276	0	501.814	449.684	0.0301255
1214	2553	633.099	4390.28	2525.46	1878.74	0	0	179.967	59.9891	103.904	0.0237538
72	0	16178.6	0	5392.87	9340.73	0	0	0	0	0	0
114	2721.93	0	0	907.31	1571.51	0	0	0	0	0	0
163	0	0	1861.59	620.529	1074.79	0	0	0	0	0	0
283	0	21232.6	0	7077.54	12258.7	0	0	0	0	0	0
320	0	1032.14	0	344.045	595.904	0	0	0	0	0	0
588	474.96	2650.64	2843.17	1989.59	1315.23	0	0	0	0	0	0
919	8392.45	11036.2	10095.9	9841.49	1340.08	0	0	0	0	0	0
992	308.853	0	928.585	412.479	472.886	0	0	0	0	0	0
1171	340.347	399.91	299.541	346.599	50.4762	0	0	0	0	0	0
1702	333582	281345	275278	296735	32054.3	0	0	0	0	0	0
1981	0	2048.42	0	682.808	1182.66	0	0	0	0	0	0
2199	0	2730.86	0	910.287	1576.66	0	0	0	0	0	0
2471	243.466	700.752	149.39	364.536	294.947	0	0	0	0	0	0
2595	0	0	1025.45	341.815	592.041	0	0	0	0	0	0
2605	1083.63	1963.98	301.811	1116.47	831.569	0	0	0	0	0	0
2609	0	0	2724.23	908.077	1572.84	0	0	0	0	0	0
2650	1623.85	0	0	541.284	937.532	0	0	0	0	0	0
2738	0	501.869	0	167.29	289.754	0	0	0	0	0	0
2756	677.452	0	0	225.817	391.127	0	0	0	0	0	0
2783	0	452.04	0	150.68	260.985	0	0	0	0	0	0
2829	436.764	850.123	1009.33	765.404	295.533	0	0	0	0	0	0
2846	0	497.776	1475.68	657.818	750.744	0	0	0	0	0	0
2847	658.162	0	0	219.387	379.99	0	0	0	0	0	0
2865	32430.9	58282.5	27952	39555.1	16372.2	0	0	0	0	0	0
2866	10950.2	8899.69	8482.87	9444.26	1320.75	0	0	0	0	0	0
2887	39003.9	29478	29960.5	32814.1	5365.92	0	0	0	0	0	0
2891	44119.5	33398.8	27340.6	34953	8496.74	0	0	0	0	0	0
2901	14336.6	0	0	4778.86	8277.22	0	0	0	0	0	0
2906	753.816	0	0	251.272	435.216	0	0	0	0	0	0
2941	9359.35	7114.25	8400.86	8291.49	1126.54	0	0	0	0	0	0
2949	6411.95	5295.28	8207.94	6638.39	1469.47	0	0	0	0	0	0
2964	53938.9	43570.3	0	32503.1	28621.9	0	0	0	0	0	0
2965	7721.71	1696.95	3381.24	4266.64	3108.44	0	0	0	0	0	0
2979	0.162595	1477.58	146.075	541.274	814.143	0	0	0	0	0	0
2981	1498.2	8755.38	8796.34	6349.97	4201.81	0	0	0	0	0	0
2986	7974.8	637.936	818.427	3143.72	4184.81	0	0	0	0	0	0
2988	68683.9	62774.2	54444.5	61967.5	7153.89	0	0	0	0	0	0
3006	3907.73	2711.55	5461.98	4027.09	1379.09	0	0	0	0	0	0
3011	1962.66	1484.43	2811.4	2086.16	672.05	0	0	0	0	0	0
3024	2487.61	6879.43	2952.78	4106.61	2412.57	0	0	0	0	0	0
3041	1364.18	0	4401.78	1921.99	2253.28	0	0	0	0	0	0
3049	0	0	5998.84	1999.61	3463.43	0	0	0	0	0	0
3059	4851.34	449.061	6613.39	3971.26	3175	0	0	0	0	0	0
3063	2452.56	1662.84	2814.79	2310.07	589.045	0	0	0	0	0	0
3092	2568.33	3213.31	2792.51	2858.05	327.447	0	0	0	0	0	0
3094	5733.33	7953.38	5918.81	6535.17	1231.7	0	0	0	0	0	0
3100	2773.99	8358.78	17147.7	9426.83	7246.14	0	0	0	0	0	0
3128	160.387	2175.33	2420.18	1585.3	1240.07	0	0	0	0	0	0
3157	19206	28527.6	26220.7	24651.5	4854.89	0	0	0	0	0	0
3189	306.817	756.72	883.89	649.143	303.205	0	0	0	0	0	0
3204	5302.81	7246.11	9435.47	7328.13	2067.55	0	0	0	0	0	0
