# Supplementary material for: Metabolome Analysis of Constituents in Membrane Vesicles for Clostridium thermocellum Growth Stimulation
Source: Microorganisms. 2021 Mar 13;9(3):593. doi: 10.3390/microorganisms9030593 (PMC8002186; doi:10.3390/microorganisms9030593)
Supplement: Supplementary file 1 [file microorganisms-09-00593-s001.zip › 210206 Supplementary file /Table S2.xlsx]

## Sheet: Table S2
Table S2. B. subtilis single gene deletion mutants used in this study
gene	product	function	locus tag
pdp	pyrimidine-nucleoside phosphorylase	16.11: Scavenge (Catabolism) pyrimidine interconversion	BSU39400
nupC	pyrimidine-nucleoside Na+(H+) cotransporter	16.1: Circulate pyrimidine uptake	BSU39410
deoC	deoxyribose-phosphate aldolase	16.11: Scavenge (Catabolism) utilization of nucleotides as carbon source	BSU39420
deoR	transcriptional regulator	16.3: Control regulation of deoxyribonucleotide utilization	BSU39430
yxxB	putative integral inner membrane protein	-	BSU39440
yxeR	putative ethanolamine transporter	16.1: Circulate ethanolamine uptake/ export	BSU39450
yxeQ	putative catabolic enzyme	16.11: Scavenge (Catabolism)	BSU39460
yxeP	putative amidohydrolase	16.11: Scavenge (Catabolism) utilization and detoxification of S-(2-succino)cysteine	BSU39470
yxeO	putative ABC transporter (ATP-binding protein)	16.1: Circulate uptake and utilization of S-(2-succino)cysteine	BSU39480
yxeN	putative ABC transporter (permease)	16.1: Circulate uptake and utilization of S-(2-succino)cysteine	BSU39490
yxeM	putative ABC transporter (binding lipoprotein)	16.1: Circulate uptake and utilization of S-(2-succino)cysteine	BSU39500
yxeL	putative acetyltransferase	16.11: Scavenge (Catabolism) utilization and detoxification of S-(2-succino)cysteine	BSU39510
yxeK	putative monooxygenase	16.11: Scavenge (Catabolism) utilization and detoxification of S-(2-succino)cysteine	BSU39520
yxeJ	hypothetical protein	-	BSU39530
yxeI	putative hydrolase	16.11: Scavenge (Catabolism) resistance to penicillin	BSU39540
yxeH	putative hydrolase	dephosphorylation of phosphosugars	BSU39550
yxeG	putative integral inner membrane protein	-	BSU39560
yxeF	hypothetical protein	18: Unknown function	BSU39570
yxeE	spore coat protein	16.5: Explore, 16.8: Protect, 16.13: Shape protection of the spore	BSU39580
yxeD	conserved hypothetical protein	-	BSU39590
yxeC	putative integral inner membrane protein	-	BSU39600
yxeB	ABC transporter (ferrioxamine binding lipoprotein)	16.1: Circulate siderophore uptake	BSU39610
yxeA	conserved hypothetical protein	-	BSU39620
yxdM	ABC transporter (permease)	16.1: Circulate export of toxic peptides	BSU39630
yxdL	ABC transporter (ATP-binding protein)	16.1: Circulate export of toxic peptides	BSU39640
yxdK	two-component sensor histidine kinase [YxdJ]	16.12: Sense resistance against toxic peptides	BSU39650
yxdJ	two-component response regulator [YxdK]	16.3: Control resistance against toxic peptides	BSU39660
iolJ	2-deoxy-5-keto-D-gluconic acid 6-phosphate aldolase	16.11: Scavenge (Catabolism) myo-inositol catabolism	BSU39670
iolI	putative sugar-phosphate epimerase/isomerase	16.11: Scavenge (Catabolism) myo-inositol catabolism	BSU39680
iolH	putative sugar-phosphate epimerase/isomerase	16.11: Scavenge (Catabolism)	BSU39690
iolG	myo-inositol 2-dehydrogenase	16.11: Scavenge (Catabolism) myo-inositol catabolism	BSU39700
iolF	inositol transport protein	16.1: Circulate D-chiro-inositol uptake	BSU39710
iolE	2-keto-myo-inositol dehydratase	16.11: Scavenge (Catabolism) myo-inositol catabolism	BSU39720
iolD	3D-(3,5/4)-trihydroxycyclohexane-1,2-dione hydrolase	16.11: Scavenge (Catabolism) myo-inositol catabolism	BSU39730
iolC	2-deoxy-5-keto-D-gluconic acid kinase	16.11: Scavenge (Catabolism) myo-inositol catabolism	BSU39740
iolB	5-deoxy-D-glucuronic acid isomerase	16.11: Scavenge (Catabolism) myo-inositol catabolism	BSU39750
mmsA	methylmalonate-semialdehyde dehydrogenase	16.11: Scavenge (Catabolism) myo-inositol catabolism	BSU39760
iolR	transcriptional regulator (DeoR family)	16.3: Control regulation of myo-inositol catabolism	BSU39770
iolS	aldo-keto reductase	16.11: Scavenge (Catabolism), 16.3: Control	BSU39780
yxcE	conserved hypothetical protein	-	BSU39790
yxcD	conserved hypothetical protein	-	BSU39800
csbC	putative sugar transporter	16.1: Circulate protection against paraquat stress	BSU39810
htpG	class III heat-shock protein (molecular chaperone)	16.6: Maintain chaperone	BSU39820
yxcA	hypothetical protein	-	BSU39830
yxbG	putative oxidoreductase	-	BSU39840
yxbF	putative transcriptional regulator	16.3: Control	BSU39850
aldX	putative aldehyde dehydrogenase	-	BSU39860
yxbD	putative acetyltransferase	16.8: Protect	BSU39870
yxbC	conserved hypothetical protein	-	BSU39880
yxbB	putative S-adenosylmethionine-dependent methyltransferase	16.6: Maintain	BSU39890
aslA	D-Aspartate ligase	16.13: Shape	BSU39900
yxnB	hypothetical protein	-	BSU39910
asnH	asparagine synthetase (glutamine-hydrolyzing)	16.2: Construct biomass (Anabolism), 16.13: Shape biosynthesis of asparagine	BSU39920
yxaM	putative efflux transporter	16.1: Circulate	BSU39930
yxaL	membrane associated protein kinase with beta-propeller domain	16.6: Maintain	BSU39940
yxaJ	putative integral inner membrane protein	-	BSU39950
yxaI	putative integral inner membrane protein	-	BSU39960
yxaH	putative integral inner membrane protein	-	BSU39970
qodI	quercetin dioxygenase	16.11: Scavenge (Catabolism) resistance to plant product quercetin	BSU39980
yxaF	transcriptional regulator	16.3: Control control of quercetin utilization	BSU39990
yxnA	putative oxidoreductase	16.11: Scavenge (Catabolism) survival of ethanol stress	BSU40000
yxaD	putative transcriptional regulator (MarR family)	16.3: Control	BSU40010
yxzK	putative integral inner membrane protein involved in export murein hydrolases	16.13: Shape	BSU40021
yxaC	putative murein hydrolase export regulator	16.13: Shape	BSU40022
yxaB	putative exopolysaccharide pyruvyl transferase	16.8: Protect biofilm formation, survival of salt and ethanol stress	BSU40030
glxK	glycerate kinase	16.11: Scavenge (Catabolism)	BSU40040
gntR	transcriptional regulator (GntR family)	16.3: Control regulation of gluconate utilization	BSU40050
gntK	gluconate kinase	16.11: Scavenge (Catabolism) gluconate utilization	BSU40060
gntP	gluconate permease	16.1: Circulate gluconate uptake	BSU40070
gntZ	NAD+-6-phosphogluconate dehydrogenase	16.11: Scavenge (Catabolism) gluconate utilization	BSU40080
ahpC	alkyl hydroperoxide reductase (small subunit)	16.8: Protect resistance against peroxide stress	BSU40090
ahpF	alkyl hydroperoxide reductase (large subunit)	16.8: Protect resistance against peroxide stress	BSU40100
bglA	aryl-6-phospho-beta-glucosidase	16.11: Scavenge (Catabolism) beta-glucoside utilization	BSU40110
yyzE	putative phosphotransferase system enzyme IIA component	16.3: Control, 16.1: Circulate	BSU40120
yydK	putative transcriptional regulator (GntR family)	16.3: Control	BSU40130
yyzN	hypothetical protein	-	BSU40139
yydJ	putative permease for export of a regulatory peptide	16.1: Circulate, 16.3: Control, 16.4: Excrete control of LiaR-LiaS activity	BSU40140
yydI	ABC transporter (ATP-binding protein)	16.1: Circulate control of LiaR-LiaS activity	BSU40150
yydH	putative membrane metalloprotease	16.1: Circulate control of LiaR-LiaS activity	BSU40160
yydG	putative AdoMet radical enzyme	control of LiaR-LiaS activity	BSU40170
yydF	peptide controlling LiaRS	16.3: Control conpetition with other bacteria, control of LiaR-LiaS activity	BSU40180
fbp	fructose-1,6-bisphosphatase	16.3: Control, 16.2: Construct biomass (Anabolism) gluconeogenesis	BSU40190
yydD	conserved hypothetical protein	-	BSU40200
yydC	conserved hypothetical protein	-	BSU40210
yydB	putative phosphohydrolase	16.6: Maintain, 16.11: Scavenge (Catabolism)	BSU40220
yydA	conserved hypothetical protein	-	BSU40230
yyzF	conserved hypothetical protein	18: Unknown function	BSU40239
yycS	putative integrase/transposase	16.5: Explore	BSU40240
yycR	putative dehydrogenase	16.11: Scavenge (Catabolism)	BSU40250
yyzG	hypothetical protein	-	BSU40259
yycQ	putative conserved membrane protein	18: Unknown function	BSU40260
yycP	conserved hypothetical protein	-	BSU40270
yycO	conserved hypothetical protein	-	BSU40280
yycN	putative N-acetyltransferase	16.8: Protect, 16.11: Scavenge (Catabolism)	BSU40290
rapG	response regulator aspartate phosphatase	16.3: Control control of DegU activity	BSU40300
phrG	secreted regulator of the activity of phosphatase RapG	16.3: Control control of DegU activity	BSU40310
argI	arginase	16.11: Scavenge (Catabolism) arginine utilization	BSU40320
rocE	arginine/ornithine/gamma-aminobutyrate permease	16.1: Circulate arginine, ornithine and citrulline uptake	BSU40330
rocD	ornithine aminotransferase	16.11: Scavenge (Catabolism) arginine, ornithine and citrulline utilization	BSU40340
rocR	transcriptional regulator (NtrC/NifA family)	16.3: Control transcriptional activator of arginine utilization operons	BSU40350
